# Supplementary material for: Proteomic Analysis of Fusarium solani Isolated from the Asian Longhorned Beetle, Anoplophora glabripennis
Source: PLoS One. 2012 Apr 9;7(4):e32990. doi: 10.1371/journal.pone.0032990 (PMC3322136; doi:10.1371/journal.pone.0032990)
Supplement: Table S1 — Proteins identified in MudPIT analysis, with Necha 2.0 genomic database protein accession number, gene name, and protein score statistics from ProteinPilot software. (XLS) [file pone.0032990.s001.xls]

## Sheet: Table S1
Table S1: MudPIT proteins
Protein Number	Necha 2.0 Accession Number	Unused	Total	%Cov	%Cov(50)	%Cov(95)	Necha 2.0 gene name
1	98804	99.52	99.52	76.1811	68.5039	67.126	estExt_fgenesh1_pg.C_sca_1_chr1_3_00436
2	39290	61.65	61.65	50.4028	41.4269	37.8596	e_gw1.19.218.1
4	70633	55.37	55.37	39.0985	31.2369	31.1321	estExt_Genewise1Plus.C_sca_58_chr7_9_00096
5	106067	50.69	50.69	42.4812	35.3383	35.3383	fgeneshN1_pm.sca_19_chr4_3_0000001
6	92513	48.03	48.03	50.1718	44.8454	44.8454	fgenesh1_pm.sca_3_chr4_2_0000128
9	95359	43.29	43.29	58.8933	52.3715	41.3043	fgenesh1_pm.sca_17_chr8_1_0000160
10	63845	41.69	41.69	38.0783	25.8007	23.3096	estExt_Genewise1.C_sca_6_chr9_2_01169
11	89921	41.59	41.59	40.2707	32.8257	30.6261	fgenesh1_pm.sca_1_chr1_3_0000054
12	72498	39.66	39.66	52.7985	41.4179	37.6866	estExt_Genewise1Plus.C_sca_14_chr10_3_00289
13	66929	38.06	38.06	52.583	42.2509	42.2509	estExt_Genewise1Plus.C_sca_26_chr2_2_00173
14	101753	38.01	38.01	40.617	40.617	40.617	estExt_fgenesh1_pg.C_sca_6_chr9_2_00734
15	89124	36.74	36.74	54.818	51.1777	45.8244	fgenesh1_pg.sca_99_unmapped000002
16	28207	33.47	33.47	58.9091	53.4545	53.4545	gw1.18.2281.1
17	86938	32.69	32.69	58.8083	50	50	fgenesh1_pg.sca_39_chr11_5_0000069
18	70723	31.1	31.1	35.5183	30.0305	27.8963	estExt_Genewise1Plus.C_sca_9_chr7_10_00654
19	92290	30.77	30.77	46.5116	38.3721	33.9535	fgenesh1_pm.sca_31_chr3_5_0000062
20	73991	29.3	29.3	43.1624	32.6923	31.1966	fgenesh1_pg.sca_8_chr1_1_0000022
21	86582	27.51	27.51	53.6517	46.9101	44.9438	fgenesh1_pg.sca_36_chr11_2_0000151
22	97055	26.13	26.13	45.0777	41.7098	41.7098	fgenesh1_pm.sca_52_chr10_4_0000031
23	55960	26.05	26.05	43.5115	36.3868	36.3868	e_gw1.96.29.1
24	69103	25.39	25.39	32.5758	21.4646	21.4646	estExt_Genewise1Plus.C_sca_12_chr5_2_00532
25	70989	23.43	23.43	30.4665	19.9708	17.0554	estExt_Genewise1Plus.C_sca_10_chr8_2_00234
26	97581	22.55	22.55	40.625	38.2812	36.1979	fgenesh1_pm.sca_56_chr12_3_0000009
27	98508	21.66	21.66	29.2605	19.9357	19.9357	estExt_fgenesh1_pg.C_sca_8_chr1_1_00106
28	123372	21.29	21.29	66.9065	55.3957	53.9568	estExt_fgeneshN1_pm.C_sca_65_chr7_8_00004
29	104624	21.02	21.02	38.3162	25.7732	22.5086	estExt_fgenesh1_pm.C_sca_37_chr6_2_00033
30	30050	20.61	20.61	35.4344	27.2572	24.5315	e_gw1.8.408.1
31	64790	20.41	20.41	42.6901	25.731	25.731	estExt_Genewise1.C_sca_76_chr13_2_00001
32	95979	20.23	20.23	42.4731	34.4086	32.5269	fgenesh1_pm.sca_27_chr9_1_0000075
33	52718	20.18	20.18	27.3846	19.2308	19.2308	e_gw1.69.55.1
34	45063	19.59	19.59	43.2304	34.6793	29.4537	e_gw1.9.117.1
35	53608	19.17	19.17	34.1463	20.3252	18.0217	e_gw1.29.149.1
36	59218	18.74	18.74	43.3437	37.4613	35.2941	estExt_Genewise1.C_sca_2_chr3_3_01075
37	66755	17.88	17.88	25.7951	17.6678	17.6678	estExt_Genewise1Plus.C_sca_18_chr2_1_02014
38	69590	17.01	17.01	52.1429	38.5714	38.5714	estExt_Genewise1Plus.C_sca_5_chr5_3_00830
39	24316	16.35	16.35	36.9427	18.896	18.896	gw1.33.342.1
40	92861	16.3	16.3	32.493	15.5462	10.2241	fgenesh1_pm.sca_3_chr4_2_0000476
41	102898	16	16	48	44.4444	44.4444	estExt_fgenesh1_kg.C_sca_56_chr12_3_00001
42	45430	14.26	14.26	43.8944	29.703	26.7327	e_gw1.9.439.1
43	61473	14.05	14.05	52.8302	26.4151	26.4151	estExt_Genewise1.C_sca_5_chr5_3_01309
44	5675	14.04	14.04	27.809	23.5955	23.5955	gw1.5.197.1
45	94437	14.03	14.03	44.6237	29.5699	25	fgenesh1_pm.sca_20_chr6_4_0000226
46	40795	14.02	14.02	39.2	30.8	30.8	e_gw1.5.1531.1
47	59203	14	14	54.5455	54.5455	54.5455	estExt_Genewise1.C_sca_2_chr3_3_01018
48	87185	13.36	13.36	74.8092	74.0458	72.5191	fgenesh1_pg.sca_41_chr12_2_0000018
49	75440	13.31	13.31	27.7108	18.5542	18.5542	fgenesh1_pg.sca_1_chr1_3_0001051
50	81573	13.18	13.18	54.2553	52.6596	48.9362	fgenesh1_pg.sca_20_chr6_4_0000199
51	105868	13.01	13.01	24.3243	17.5676	17.5676	fgeneshN1_pm.sca_1_chr1_3_0000070
52	94623	12.5	12.5	27.4314	21.6958	18.9526	fgenesh1_pm.sca_20_chr6_4_0000412
53	42608	12.01	12.04	34.8214	18.3036	18.3036	e_gw1.37.160.1
54	101134	11.99	11.99	35.6784	35.6784	21.608	estExt_fgenesh1_pg.C_sca_22_chr7_11_00074
55	87892	11.77	11.77	26.0597	14.2857	14.2857	fgenesh1_pg.sca_15_chr12_5_0000329
56	85035	11.71	11.71	17.6543	11.8519	11.8519	fgenesh1_pg.sca_6_chr9_2_0000498
57	91612	11.66	11.66	22.1942	8.70114	8.70114	fgenesh1_pm.sca_2_chr3_3_0000012
58	77768	11.41	11.41	16.1039	11.1688	10	fgenesh1_pg.sca_2_chr3_3_0000490
59	122357	11.41	11.41	41.1765	41.1765	32.3529	fgeneshN1_kg.sca_18_chr2_1_0000042
60	43451	11.3	11.3	20.5128	14.1026	11.7521	e_gw1.20.194.1
61	101640	11.23	11.23	41.0714	41.0714	36.9048	estExt_fgenesh1_pg.C_sca_6_chr9_2_00280
62	64352	11.11	11.11	31.0502	26.0274	20.7763	estExt_Genewise1.C_sca_14_chr10_3_00568
63	97552	10.75	10.75	28.9617	28.9617	23.4973	fgenesh1_pm.sca_41_chr12_2_0000030
64	45775	10.71	10.71	29.2978	22.0339	19.3705	e_gw1.22.212.1
65	45551	10.66	10.66	30.9804	23.5294	23.1373	e_gw1.9.731.1
66	61439	10.49	10.49	17.9448	14.2638	12.5767	estExt_Genewise1.C_sca_5_chr5_3_01157
68	31557	10.38	10.38	18.6916	12.3364	10.6542	e_gw1.1.965.1
69	66557	10.38	10.38	43.8889	43.8889	42.7778	estExt_Genewise1Plus.C_sca_18_chr2_1_01616
70	98938	10.24	10.24	25	12.6761	12.6761	estExt_fgenesh1_pg.C_sca_1_chr1_3_00887
71	66818	10.22	10.22	26.971	17.4274	17.4274	estExt_Genewise1Plus.C_sca_18_chr2_1_02141
72	64597	10.22	10.22	23.0769	12.8205	12.8205	estExt_Genewise1.C_sca_41_chr12_2_00175
73	81019	10.12	10.12	34.7639	22.7468	22.7468	fgenesh1_pg.sca_33_chr6_1_0000054
74	58149	10	10	69.5238	44.7619	44.7619	estExt_Genewise1.C_sca_18_chr2_1_01206
75	51674	10	10	18.3007	15.9041	15.9041	e_gw1.36.176.1
76	91822	9.84	9.84	43.8776	37.7551	27.551	fgenesh1_pm.sca_2_chr3_3_0000222
77	90554	9.74	9.74	22.8007	12.7469	12.7469	fgenesh1_pm.sca_1_chr1_3_0000687
78	73723	9.52	9.52	54.4304	54.4304	54.4304	fgenesh1_kg.sca_5_chr5_3_0000057
79	93118	9.11	9.11	16.4653	6.64653	5.74018	fgenesh1_pm.sca_19_chr4_3_0000123
80	106471	9.05	9.05	39.5349	30.2326	26.1628	fgeneshN1_pm.sca_32_chr11_3_0000007
81	63567	8.91	8.91	19.7333	17.6	15.2	estExt_Genewise1.C_sca_6_chr9_2_00441
82	56813	8.72	8.72	27.8388	15.0183	13.5531	estExt_Genewise1.C_sca_8_chr1_1_00105
83	93056	8.64	8.64	27.1429	12.8571	10.8163	fgenesh1_pm.sca_19_chr4_3_0000061
84	42039	8.55	8.55	56.9672	19.2623	15.9836	e_gw1.33.396.1
85	82473	8.13	8.13	14.2638	6.59509	6.59509	fgenesh1_pg.sca_58_chr7_9_0000057
86	61287	8.05	8.05	18.8442	8.29146	8.29146	estExt_Genewise1.C_sca_5_chr5_3_00729
87	66036	8	8.37	32.2464	23.913	21.7391	estExt_Genewise1Plus.C_sca_18_chr2_1_00209
88	83495	7.74	7.74	31.5261	10.0402	10.0402	fgenesh1_pg.sca_17_chr8_1_0000268
89	106063	7.7	7.7	31.1111	31.1111	31.1111	fgeneshN1_pm.sca_3_chr4_2_0000041
90	30822	7.44	7.44	21.601	5.71792	4.57433	e_gw1.1.851.1
91	101071	7.14	7.14	28.5714	28.5714	26.6234	estExt_fgenesh1_pg.C_sca_58_chr7_9_00026
92	75162	6.74	6.74	37.8671	9.89181	5.7187	fgenesh1_pg.sca_1_chr1_3_0000773
93	105345	6.74	6.74	24.6637	19.7309	19.2825	estExt_fgenesh1_pm.C_sca_6_chr9_2_00252
94	63211	6.74	6.74	27.7027	27.7027	21.6216	estExt_Genewise1.C_sca_11_chr8_3_00584
95	51328	6.6	6.6	18.484	7.31383	5.18617	e_gw1.30.222.1
96	52498	6.21	17.61	31.2139	17.1484	14.0655	e_gw1.39.197.1
97	71712	6.14	6.14	15.1515	6.36364	6.36364	estExt_Genewise1Plus.C_sca_6_chr9_2_00206
98	77788	6.1	6.1	20.6785	6.46204	4.84653	fgenesh1_pg.sca_2_chr3_3_0000510
99	94265	6.07	6.07	15.3333	13.3333	13.3333	fgenesh1_pm.sca_20_chr6_4_0000054
100	96628	6.06	6.06	12.5	5.98592	5.98592	fgenesh1_pm.sca_82_chr10_2_0000070
101	98600	6.04	6.04	15.8009	4.7619	4.7619	estExt_fgenesh1_pg.C_sca_8_chr1_1_00361
102	81095	6.02	6.02	10.0529	4.89418	4.89418	fgenesh1_pg.sca_33_chr6_1_0000130
103	90966	6.01	6.01	22.9167	20	20	fgenesh1_pm.sca_18_chr2_1_0000370
104	19302	6.01	6.01	21.5789	17.3684	17.3684	gw1.73.31.1
105	97545	6	6	30.5556	18.6508	18.6508	fgenesh1_pm.sca_41_chr12_2_0000023
106	74826	6	6	26.1194	16.0448	16.0448	fgenesh1_pg.sca_1_chr1_3_0000437
107	103025	6	6	27.9412	18.6275	18.6275	estExt_fgenesh1_pm.C_sca_8_chr1_1_00281
108	96610	6	6	11.2903	11.2903	11.2903	fgenesh1_pm.sca_82_chr10_2_0000052
109	122999	6	6	10.6029	10.6029	10.6029	fgeneshN1_kg.sca_55_chr13_4_0000002
110	45731	5.98	5.98	45.3333	24.8889	24.8889	e_gw1.22.385.1
111	61302	5.65	5.65	18.3223	10.3753	5.07726	estExt_Genewise1.C_sca_5_chr5_3_00745
112	90684	5.54	5.54	32.2767	14.121	14.121	fgenesh1_pm.sca_18_chr2_1_0000088
113	3212	5.4	5.4	6.5445	6.5445	6.5445
114	60561	5.23	5.23	9.07859	3.92954	2.71003	estExt_Genewise1.C_sca_19_chr4_3_00158
115	98804	5.22	5.22	16.9291	6.29921	6.29921	estExt_fgenesh1_pg.C_sca_1_chr1_3_00436	REVERSED
116	97410	4.93	4.93	16.1157	11.5702	8.67769	fgenesh1_pm.sca_39_chr11_5_0000027
117	93193	4.83	4.83	14.1375	3.37224	2.46433	fgenesh1_pm.sca_12_chr5_2_0000010
118	60585	4.79	4.79	17.6471	6.07843	3.72549	estExt_Genewise1.C_sca_19_chr4_3_00223
119	87546	4.74	4.74	25.4054	21.6216	12.973	fgenesh1_pg.sca_29_chr12_4_0000182
120	83307	4.68	4.68	14.8248	12.938	8.62534	fgenesh1_pg.sca_17_chr8_1_0000080
121	66588	4.66	4.66	19.1638	10.1045	7.31707	estExt_Genewise1Plus.C_sca_18_chr2_1_01673
122	95104	4.62	4.62	19.4366	12.1127	8.73239	fgenesh1_pm.sca_22_chr7_11_0000001
123	50101	4.6	4.6	8.63192	6.84039	4.72313	e_gw1.82.90.1
124	101489	4.55	4.55	14.5185	5.18518	4.14815	estExt_fgenesh1_pg.C_sca_27_chr9_1_00172
125	98794	4.47	4.47	16.6113	6.97674	6.97674	estExt_fgenesh1_pg.C_sca_1_chr1_3_00407
126	59065	4.37	4.37	50.8197	20	17.0492	estExt_Genewise1.C_sca_2_chr3_3_00696
126	68927	0	4.04	35.9477	8.49673	8.49673	estExt_Genewise1Plus.C_sca_12_chr5_2_00140
126	9901	0	4.04	27.5	16.25	16.25	gw1.82.355.1
127	58598	4.29	4.29	13.2862	1.96541	1.96541	estExt_Genewise1.C_sca_18_chr2_1_02181
128	104927	4.17	4.17	14.1397	4.59966	4.59966	estExt_fgenesh1_pm.C_sca_22_chr7_11_00043
129	49364	4.1	4.1	27.2988	6.32184	6.32184	e_gw1.6.1179.1
130	36093	4.09	4.09	10.1887	2.38994	1.76101	e_gw1.2.1153.1
131	52284	4.09	4.09	10.917	2.62009	2.62009	e_gw1.32.3.1
132	65752	4.09	4.09	9.61832	3.05344	3.05344	estExt_Genewise1Plus.C_sca_1_chr1_3_00907
133	77500	4.09	4.09	6.90661	2.52918	2.52918	fgenesh1_pg.sca_2_chr3_3_0000222
134	122597	4.08	4.08	12.8906	12.8906	12.8906	fgeneshN1_kg.sca_5_chr5_3_0000028
135	41379	4.07	4.07	11.1336	6.07287	6.07287	e_gw1.5.155.1
136	79651	4.05	4.05	18.7668	5.36193	5.36193	fgenesh1_pg.sca_19_chr4_3_0000159
137	66813	4.05	4.05	13.242	10.0457	10.0457	estExt_Genewise1Plus.C_sca_18_chr2_1_02125
138	52943	4.02	4.02	5.77972	4.58015	4.58015	e_gw1.40.2.1
139	74129	4.02	4.02	12.749	8.76494	8.76494	fgenesh1_pg.sca_8_chr1_1_0000160
140	102066	4.01	4.01	16.3636	8.05195	8.05195	estExt_fgenesh1_pg.C_sca_69_chr11_6_00020
141	99505	4	4	11.1336	4.04858	4.04858	estExt_fgenesh1_pg.C_sca_2_chr3_3_00161
142	82281	4	4	9.11681	5.69801	5.69801	fgenesh1_pg.sca_79_chr7_4_0000016
143	98847	4	4	8.27338	8.27338	8.27338	estExt_fgenesh1_pg.C_sca_1_chr1_3_00577
144	72854	4	4	19.7279	19.7279	19.7279	estExt_Genewise1Plus.C_sca_41_chr12_2_00053
145	106153	0	2	4.05405	4.05405	4.05405	fgeneshN1_pm.sca_5_chr5_3_0000030
145	34530	4	4	7.69231	7.69231	7.69231	e_gw1.26.64.1
146	106439	4	4	13.0137	13.0137	13.0137	fgeneshN1_pm.sca_14_chr10_3_0000015
147	103374	4	4	2.36579	2.36579	2.36579	estExt_fgenesh1_pm.C_sca_18_chr2_1_00270
148	101401	4	4	11.7949	11.7949	11.7949	estExt_fgenesh1_pg.C_sca_11_chr8_3_00136
149	85563	3.81	3.81	12.7483	5.96026	4.4702	fgenesh1_pg.sca_82_chr10_2_0000166
150	84951	3.8	3.8	5.21327	1.94839	1.10585	fgenesh1_pg.sca_6_chr9_2_0000414	REVERSED
151	44289	3.74	3.74	19.6903	12.8319	2.87611	e_gw1.20.1321.1	REVERSED
152	100110	3.74	3.74	13.4078	5.58659	5.58659	estExt_fgenesh1_pg.C_sca_3_chr4_2_00518
153	49778	3.73	3.73	32.1705	12.7907	12.7907	e_gw1.43.139.1
154	80719	3.73	3.73	8.57633	4.11664	4.11664	fgenesh1_pg.sca_5_chr5_3_0000518
155	34931	3.67	3.67	9.52577	1.23711	1.23711	e_gw1.44.165.1
156	47861	3.65	3.65	17.6471	7.62527	7.62527	e_gw1.11.146.1
157	57678	3.59	3.59	11.0015	1.59332	1.59332	estExt_Genewise1.C_sca_1_chr1_3_01307
158	80249	3.53	3.53	11.7936	6.87961	6.87961	fgenesh1_pg.sca_5_chr5_3_0000048	REVERSED
159	91463	3.52	3.52	8.57633	4.97427	4.97427	fgenesh1_pm.sca_26_chr2_2_0000066
160	83807	3.41	3.41	6.21532	2.77469	2.77469	fgenesh1_pg.sca_10_chr8_2_0000247
161	35947	3.32	3.32	17.8535	3.40557	1.54799	e_gw1.2.592.1	REVERSED
162	101368	3.31	3.31	6.96594	2.94118	2.94118	estExt_fgenesh1_pg.C_sca_11_chr8_3_00024	REVERSED
163	106448	3.3	3.3	9.00901	9.00901	9.00901	fgeneshN1_pm.sca_30_chr11_1_0000002
164	79968	3.24	3.24	5.86638	1.41228	1.41228	fgenesh1_pg.sca_12_chr5_2_0000148	REVERSED
165	85037	3.21	3.21	13.3231	4.74732	2.90965	fgenesh1_pg.sca_6_chr9_2_0000500
166	84858	3.17	3.17	9.05573	0.619195	0.309598	fgenesh1_pg.sca_6_chr9_2_0000321
167	102357	3.12	3.12	27.23	13.615	4.69484	estExt_fgenesh1_kg.C_sca_1_chr1_3_00014
167	56730	0	2	12.7451	4.90196	4.90196	e_gw1.191.9.1
168	54179	3.11	3.11	23.4375	14.0625	7.8125	e_gw1.15.634.1
169	68447	3.1	3.1	7.97546	4.90798	2.45399	estExt_Genewise1Plus.C_sca_3_chr4_2_01009
170	52396	3.07	3.07	9.13979	4.30108	2.41935	e_gw1.48.74.1
171	86428	2.89	2.89	17.8503	4.79846	3.26296	fgenesh1_pg.sca_30_chr11_1_0000196
172	101480	2.89	2.89	9.12162	9.12162	7.09459	estExt_fgenesh1_pg.C_sca_27_chr9_1_00144
173	39598	2.86	2.86	7.52587	2.06961	0	e_gw1.19.14.1
174	100421	2.86	2.86	4.81771	3.125	1.30208	estExt_fgenesh1_pg.C_sca_12_chr5_2_00320
175	78592	2.8	2.8	13.5404	4.34783	0	fgenesh1_pg.sca_59_chr4_1_0000041	REVERSED
176	78887	2.8	2.8	5.61594	3.80435	2.35507	fgenesh1_pg.sca_3_chr4_2_0000288
177	82282	2.8	2.8	8.4507	8.4507	4.22535	fgenesh1_pg.sca_79_chr7_4_0000017
178	23911	2.8	2.8	2.77228	2.77228	2.77228	gw1.17.456.1
179	92903	2.76	2.76	7.05285	0.243902	0.243902	fgenesh1_pm.sca_3_chr4_2_0000518	REVERSED
180	75054	2.68	2.68	15.1678	3.08725	1.07383	fgenesh1_pg.sca_1_chr1_3_0000665	REVERSED
180	93290	0.02	2.02	10	2.35294	2.35294	fgenesh1_pm.sca_12_chr5_2_0000107	REVERSED
181	30723	2.64	2.64	15.7205	2.18341	2.18341	e_gw1.1.39.1	REVERSED
182	80347	2.63	2.63	12.8713	1.65017	0.715072	fgenesh1_pg.sca_5_chr5_3_0000146	REVERSED
183	63972	2.62	2.62	2.89367	1.14401	0.538358	estExt_Genewise1.C_sca_82_chr10_2_00460
184	95941	2.6	2.6	5.41958	5.41958	3.14685	fgenesh1_pm.sca_27_chr9_1_0000037
185	92827	2.59	2.59	12.2523	3.6036	1.8018	fgenesh1_pm.sca_3_chr4_2_0000442	REVERSED
186	31909	2.57	2.57	9.63115	5.53279	3.27869	e_gw1.1.318.1
187	30853	2.53	2.53	13.4103	0.888099	0.888099	e_gw1.1.1286.1	REVERSED
188	37893	2.53	2.53	8.20896	2.98507	1.04478	e_gw1.3.177.1
189	87950	2.52	2.52	9.88235	4.11765	0	fgenesh1_pg.sca_47_chr13_1_0000030
190	28766	2.52	2.52	34.5238	28.5714	19.0476	gw1.41.206.1
191	80786	2.5	2.5	10.3665	1.88482	0.837696	fgenesh1_pg.sca_5_chr5_3_0000585
192	58915	2.5	2.5	6.67887	1.18939	0.640439	estExt_Genewise1.C_sca_2_chr3_3_00439
193	30596	2.49	2.49	12.1255	3.56633	1.85449	e_gw1.1.1444.1
194	84853	2.47	2.47	11.4259	2.26629	1.22757	fgenesh1_pg.sca_6_chr9_2_0000316
195	63858	2.45	2.45	12.3967	5.78512	3.85675	estExt_Genewise1.C_sca_43_chr10_1_00126
196	58345	2.43	2.43	6.71419	0.689814	0.275925	estExt_Genewise1.C_sca_18_chr2_1_01669	REVERSED
197	32130	2.39	2.39	16.281	0.462768	0.462768	e_gw1.1.1223.1
198	98643	2.39	2.39	4.5298	0.556291	0	estExt_fgenesh1_pg.C_sca_1_chr1_3_00042
199	68433	2.39	2.39	6.71141	1.49142	1.49142	estExt_Genewise1Plus.C_sca_3_chr4_2_00984
200	97337	2.38	2.38	9.97921	3.9501	1.4553	fgenesh1_pm.sca_32_chr11_3_0000076
201	74762	2.37	2.37	11.437	6.15836	2.6393	fgenesh1_pg.sca_1_chr1_3_0000373
202	47830	2.36	2.36	9.6248	5.87276	3.75204	e_gw1.11.446.1
203	41818	2.35	2.35	12.482	1.443	0.865801	e_gw1.5.1022.1
204	87247	2.34	2.34	10.2729	2.08668	2.08668	fgenesh1_pg.sca_41_chr12_2_0000080
205	38713	2.3	2.3	17.7109	1.5873	1.5873	e_gw1.3.1182.1	REVERSED
206	75637	2.3	2.3	7.04225	2.94494	1.66453	fgenesh1_pg.sca_1_chr1_3_0001248
207	48646	2.28	2.28	5.27344	2.73438	2.73438	e_gw1.6.786.1
208	72599	2.27	2.27	10.3493	2.32859	2.32859	estExt_Genewise1Plus.C_sca_14_chr10_3_00501
209	95449	2.26	2.26	9.7908	1.08787	1.08787	fgenesh1_pm.sca_10_chr8_2_0000088
210	82261	2.26	2.26	19.6078	1.52505	1.52505	fgenesh1_pg.sca_81_chr7_3_0000014	REVERSED
211	49847	2.24	2.24	12.9225	2.7833	2.7833	e_gw1.82.131.1
212	46277	2.24	2.24	11.1111	4.93827	4.93827	e_gw1.17.509.1
213	101260	2.23	2.23	7.63314	0.650888	0.650888	estExt_fgenesh1_pg.C_sca_10_chr8_2_00126	REVERSED
214	38285	2.22	2.22	5.39499	1.92678	0.899165	e_gw1.3.10.1
215	64318	2.21	2.21	26.7327	5.44554	5.44554	estExt_Genewise1.C_sca_14_chr10_3_00478	REVERSED
216	44741	2.2	2.2	6.35659	2.32558	2.32558	e_gw1.65.6.1	REVERSED
217	75273	2.19	2.19	10.9244	1.80072	1.80072	fgenesh1_pg.sca_1_chr1_3_0000884
218	72074	2.18	2.18	12.8571	9.42857	5.71429	estExt_Genewise1Plus.C_sca_6_chr9_2_01004	REVERSED
219	35620	2.17	2.17	10.6339	2.04499	2.04499	e_gw1.2.1440.1
220	35658	2.15	2.15	15.583	3.13901	1.90583	e_gw1.2.599.1	REVERSED
221	81544	2.15	2.15	7.8203	2.66223	2.66223	fgenesh1_pg.sca_20_chr6_4_0000170
222	54810	2.14	2.14	10.2041	1.47783	0	e_gw1.28.2.1
223	86789	2.13	2.13	8.82759	0.827586	0.827586	fgenesh1_pg.sca_48_chr11_4_0000010
224	77058	2.13	2.13	9.96241	2.06767	2.06767	fgenesh1_pg.sca_26_chr2_2_0000134
225	75777	2.13	2.13	7.66283	2.49042	2.49042	fgenesh1_pg.sca_1_chr1_3_0001388
226	59700	2.12	2.12	35.0365	8.0292	8.0292	estExt_Genewise1.C_sca_3_chr4_2_00006
227	85894	2.11	2.11	11.7857	1.60714	1.60714	fgenesh1_pg.sca_14_chr10_3_0000089
228	68433	2.1	2.1	7.23341	1.26771	1.26771	estExt_Genewise1Plus.C_sca_3_chr4_2_00984	REVERSED
229	25809	2.1	2.1	8.54922	2.33161	2.33161	gw1.5.1339.1
230	63514	2.09	2.09	12.5843	3.82022	1.79775	estExt_Genewise1.C_sca_6_chr9_2_00346	REVERSED
231	39784	2.09	2.09	10.687	2.1374	2.1374	e_gw1.12.522.1	REVERSED
232	81588	2.09	2.09	7.47508	1.99336	1.99336	fgenesh1_pg.sca_20_chr6_4_0000214	REVERSED
233	41038	2.09	2.09	19.2308	5	5	e_gw1.5.338.1	REVERSED
234	92554	2.08	2.08	9.83936	4.61847	0	fgenesh1_pm.sca_3_chr4_2_0000169	REVERSED
235	74696	2.07	2.07	10.1664	2.77264	2.77264	fgenesh1_pg.sca_1_chr1_3_0000307	REVERSED
236	99711	2.06	2.06	11.8519	3.7037	3.7037	estExt_fgenesh1_pg.C_sca_2_chr3_3_00686
237	122449	2.05	2.05	5.8651	1.31965	1.31965	fgeneshN1_kg.sca_54_chr3_4_0000002
238	123202	2.04	2.04	11.8447	1.16505	1.16505	estExt_fgeneshN1_kg.C_sca_10_chr8_2_00013	REVERSED
239	44201	2.04	2.04	13.2701	1.4218	1.4218	e_gw1.20.78.1
240	89599	2.04	2.04	8.99743	1.67095	1.67095	fgenesh1_pm.sca_8_chr1_1_0000036
241	78627	2.04	2.04	25.1678	4.36242	4.36242	fgenesh1_pg.sca_3_chr4_2_0000028	REVERSED
242	89813	2.04	2.04	12.7869	3.93443	3.93443	fgenesh1_pm.sca_8_chr1_1_0000250
243	103636	2.04	2.04	28.7234	5.85106	5.85106	estExt_fgenesh1_pm.C_sca_44_chr3_2_00038
244	83479	2.04	2.04	7.86713	3.4965	2.0979	fgenesh1_pg.sca_17_chr8_1_0000252	REVERSED
245	79260	2.04	2.04	6.34921	2.29277	2.29277	fgenesh1_pg.sca_3_chr4_2_0000661
246	85342	2.03	2.03	15.9494	2.53165	2.53165	fgenesh1_pg.sca_43_chr10_1_0000056
247	53445	2.03	2.03	9.36255	2.58964	2.58964	e_gw1.29.197.1
248	72534	2.03	2.03	16.9811	6.60377	6.60377	estExt_Genewise1Plus.C_sca_14_chr10_3_00369
249	65446	2.02	2.02	9.05696	0.933707	0.933707	estExt_Genewise1Plus.C_sca_1_chr1_3_00176
250	58007	2.02	2.02	11.5057	2.98295	2.98295	estExt_Genewise1.C_sca_18_chr2_1_00818
251	93451	2.02	2.02	19.5846	3.56083	3.56083	fgenesh1_pm.sca_5_chr5_3_0000016	REVERSED
252	90422	2.02	2.02	11.8928	2.84757	2.84757	fgenesh1_pm.sca_1_chr1_3_0000555	REVERSED
253	60055	2.02	2.02	8.77743	2.82132	2.82132	estExt_Genewise1.C_sca_3_chr4_2_00723	REVERSED
254	123279	2.02	2.02	7.91367	1.67866	1.67866	estExt_fgeneshN1_pm.C_sca_1_chr1_3_00049	REVERSED
255	59877	2.02	2.02	10.6509	2.36686	2.36686	estExt_Genewise1.C_sca_3_chr4_2_00383
256	52779	2.02	2.02	8.90688	2.02429	2.02429	e_gw1.69.61.1
257	65042	2.01	2.01	17.1429	2.47619	2.47619	estExt_Genewise1Plus.C_sca_8_chr1_1_00150
258	99942	2.01	2.01	5.44041	1.03627	1.03627	estExt_fgenesh1_pg.C_sca_3_chr4_2_00162
259	88405	2.01	2.01	9.30931	3.3033	3.3033	fgenesh1_pg.sca_63_chr14_2_0000007	REVERSED
260	36693	2.01	2.01	10.8883	3.4384	3.4384	e_gw1.2.290.1	REVERSED
261	70605	2.01	2.01	3.66667	2.16667	2.16667	estExt_Genewise1Plus.C_sca_70_chr7_7_00003
262	51324	2.01	2.01	8.52713	3.87597	3.87597	e_gw1.30.86.1
263	106525	2.01	2.01	14.3678	4.5977	4.5977	fgeneshN1_pm.sca_29_chr12_4_0000006
264	102125	2.01	2.01	5.45455	3.63636	3.63636	estExt_fgenesh1_pg.C_sca_29_chr12_4_00076	REVERSED
265	46452	2	2	8.99111	1.04548	0.627287	e_gw1.17.375.1	REVERSED
266	98018	2	2	11.3636	2.5	2.5	fgenesh1_pm.sca_28_chr13_5_0000060
267	96429	2	2	21.8855	6.73401	6.73401	fgenesh1_pm.sca_6_chr9_2_0000387
268	95877	2	2	25.1064	8.08511	8.08511	fgenesh1_pm.sca_11_chr8_3_0000219
269	42631	2	2	19.2547	2.79503	2.79503	e_gw1.37.58.1
270	3047	2	2	10.1626	2.84553	2.84553	gw1.27.66.1
271	59628	2	2	9.90291	1.94175	1.94175	estExt_Genewise1.C_sca_31_chr3_5_00240	REVERSED
272	77168	2	2	4.947	1.59011	1.59011	fgenesh1_pg.sca_71_chr3_1_0000030
273	105804	2	2	32.5444	5.91716	5.91716	fgeneshN1_pm.sca_1_chr1_3_0000006
274	85379	2	2	5.70071	3.08789	3.08789	fgenesh1_pg.sca_43_chr10_1_0000093	REVERSED
275	99507	2	2	18.0124	6.8323	6.8323	estExt_fgenesh1_pg.C_sca_2_chr3_3_00164
276	59329	2	2	6.08696	2.6087	2.6087	estExt_Genewise1.C_sca_2_chr3_3_01326
277	51284	2	2	8.6747	4.33735	4.33735	e_gw1.52.158.1
278	122630	2	2	9.96441	4.27046	4.27046	fgeneshN1_kg.sca_37_chr6_2_0000008
279	102394	2	2	14.8649	6.75676	6.75676	estExt_fgenesh1_kg.C_sca_1_chr1_3_00078
280	100823	2	2	4.81928	3.91566	3.91566	estExt_fgenesh1_pg.C_sca_20_chr6_4_00077
282	85139	2	2	4.28894	2.7088	2.7088	fgenesh1_pg.sca_6_chr9_2_0000602	REVERSED
283	46646	2	2	6.28141	3.26633	3.26633	e_gw1.10.739.1	REVERSED
284	103119	2	2	7.66773	5.7508	5.7508	estExt_fgenesh1_pm.C_sca_1_chr1_3_00154	REVERSED
285	98192	2	2	4.0404	4.0404	4.0404	fgenesh1_pm.sca_50_chr16_1_0000003
286	93370	2	2	5.55556	5.55556	5.55556	fgenesh1_pm.sca_12_chr5_2_0000187
287	91549	2	2	4.36364	4.36364	4.36364	fgenesh1_pm.sca_44_chr3_2_0000017
288	82946	2	2	11.5044	11.5044	11.5044	fgenesh1_pg.sca_9_chr7_10_0000470
289	64426	2	2	3.69128	3.69128	3.69128	estExt_Genewise1.C_sca_36_chr11_2_00271
290	53490	2	2	8.46154	8.46154	8.46154	e_gw1.29.126.1
291	46803	0	2	8.98876	8.98876	8.98876	e_gw1.10.406.1
291	47719	2	2	8.98876	8.98876	8.98876	e_gw1.11.305.1
292	41392	2	2	5.3719	5.3719	5.3719	e_gw1.5.1539.1
293	106136	2	2	9.35673	9.35673	9.35673	fgeneshN1_pm.sca_5_chr5_3_0000013
294	102651	2	2	4.73373	4.73373	4.73373	estExt_fgenesh1_kg.C_sca_5_chr5_3_00024
295	102374	2	2	6.639	6.639	6.639	estExt_fgenesh1_kg.C_sca_1_chr1_3_00038
296	101622	2	2	9.58904	9.58904	9.58904	estExt_fgenesh1_pg.C_sca_6_chr9_2_00241
297	100964	2	2	5.59441	5.59441	5.59441	estExt_fgenesh1_pg.C_sca_20_chr6_4_00459
298	99057	2	2	5.11945	5.11945	5.11945	estExt_fgenesh1_pg.C_sca_18_chr2_1_00026	REVERSED
299	90065	2	2	4.2394	4.2394	4.2394	fgenesh1_pm.sca_1_chr1_3_0000198	REVERSED
300	99954	1.98	1.98	7.4359	3.07692	2.05128	estExt_fgenesh1_pg.C_sca_3_chr4_2_00202	REVERSED
301	88472	1.98	1.98	6.07477	6.07477	2.80374	fgenesh1_pg.sca_23_chr14_3_0000036
302	88729	1.95	1.95	6.804	0.62422	0.62422	fgenesh1_pg.sca_25_chr15_3_0000009
303	40882	1.95	1.95	11.1575	3.33681	0	e_gw1.5.1062.1	REVERSED
304	83163	1.95	1.95	16.1512	11.3402	4.12371	fgenesh1_pg.sca_22_chr7_11_0000200	REVERSED
305	95029	1.92	1.92	9.7493	1.60167	0	fgenesh1_pm.sca_9_chr7_10_0000129	REVERSED
306	76476	1.91	1.91	6.95352	0.653093	0.653093	fgenesh1_pg.sca_18_chr2_1_0000667
307	44083	1.91	1.91	7	3.8	1.8	e_gw1.20.150.1
308	87590	1.9	1.9	2.39077	1.6488	0.824402	fgenesh1_pg.sca_15_chr12_5_0000027	REVERSED
309	99752	1.87	1.87	6.19658	1.60256	1.60256	estExt_fgenesh1_pg.C_sca_2_chr3_3_00831	REVERSED
310	46230	1.86	1.86	5.16028	0.351837	0.351837	e_gw1.17.258.1
311	50386	1.86	1.86	10.5678	2.2082	2.2082	e_gw1.82.78.1
312	32128	1.83	1.83	6.04143	1.15075	0	e_gw1.1.1231.1	REVERSED
313	73925	1.81	1.81	49.0566	11.3208	0	fgenesh1_kg.sca_14_chr10_3_0000013
314	92970	1.79	1.79	10.9323	0.804829	0.804829	fgenesh1_pm.sca_3_chr4_2_0000585	REVERSED
315	57694	1.76	1.76	7.03971	3.61011	0	estExt_Genewise1.C_sca_1_chr1_3_01362	REVERSED
316	64056	1.75	1.75	6.83761	1.1396	1.1396	estExt_Genewise1.C_sca_82_chr10_2_00624	REVERSED
317	88716	1.75	1.75	8.74317	2.73224	2.73224	fgenesh1_pg.sca_78_chr15_2_0000014	REVERSED
318	63014	1.74	1.74	7.21358	0.990099	0.990099	estExt_Genewise1.C_sca_11_chr8_3_00064
319	96752	1.73	1.73	11.0837	0.985222	0.985222	fgenesh1_pm.sca_82_chr10_2_0000194	REVERSED
320	43049	1.73	1.73	5.45455	1.0303	1.0303	e_gw1.20.1008.1
321	96414	1.73	1.73	7.93238	1.82055	1.82055	fgenesh1_pm.sca_6_chr9_2_0000372	REVERSED
322	77405	1.72	1.72	4.74951	0.71568	0.71568	fgenesh1_pg.sca_2_chr3_3_0000127
323	53688	1.72	1.72	6.51751	1.16732	1.16732	e_gw1.29.145.1
324	34430	1.71	1.71	3.09811	1.54905	1.54905	e_gw1.26.132.1
325	24864	1.71	1.71	6.82353	4.23529	4.23529	gw1.18.1950.1	REVERSED
326	123164	1.7	1.7	22.9947	6.41711	6.41711	estExt_fgeneshN1_kg.C_sca_5_chr5_3_00031
327	102366	1.7	1.7	14.7541	7.65027	7.65027	estExt_fgenesh1_kg.C_sca_1_chr1_3_00025
328	44809	1.7	1.7	3.73711	1.15979	1.15979	e_gw1.58.45.1	REVERSED
329	60582	1.7	1.7	22.1374	13.7405	13.7405	estExt_Genewise1.C_sca_19_chr4_3_00217	REVERSED
330	68215	1.7	1.7	5.16432	5.16432	5.16432	estExt_Genewise1Plus.C_sca_3_chr4_2_00546
331	94350	1.69	1.69	10.1141	0.836502	0	fgenesh1_pm.sca_20_chr6_4_0000139
332	37567	1.68	1.68	12.1195	1.49419	0	e_gw1.3.7.1
333	75701	1.68	1.68	8.95795	1.64534	1.64534	fgenesh1_pg.sca_1_chr1_3_0001312	REVERSED
334	61141	1.66	1.66	13.1285	3.77095	0	estExt_Genewise1.C_sca_5_chr5_3_00446	REVERSED
335	102170	1.65	1.65	13.6634	1.58416	1.58416	estExt_fgenesh1_pg.C_sca_15_chr12_5_00248	REVERSED
336	89214	1.64	1.64	12.3177	2.10697	2.10697	fgenesh1_pg.sca_109_unmapped000009
337	48646	1.64	1.64	6.64062	2.14844	2.14844	e_gw1.6.786.1	REVERSED
338	106409	1.6	1.6	4.58221	2.15633	0	fgeneshN1_pm.sca_82_chr10_2_0000006
339	75789	1.6	1.6	4.1721	1.1734	1.1734	fgenesh1_pg.sca_1_chr1_3_0001400	REVERSED
340	78838	1.56	1.56	4.76372	1.02896	0	fgenesh1_pg.sca_3_chr4_2_0000239
341	100177	1.54	1.54	9.97442	2.8133	2.8133	estExt_fgenesh1_pg.C_sca_3_chr4_2_00695	REVERSED
342	91987	1.54	1.54	15.7895	15.7895	15.7895	fgenesh1_pm.sca_2_chr3_3_0000387	REVERSED
343	100890	1.53	1.53	10.4418	1.60643	0	estExt_fgenesh1_pg.C_sca_20_chr6_4_00283
344	94298	1.53	1.53	16.2362	5.16605	5.16605	fgenesh1_pm.sca_20_chr6_4_0000087
345	48101	1.53	1.53	13.8122	2.57827	2.57827	e_gw1.27.250.1
346	37937	1.53	1.53	5.36993	1.31265	1.31265	e_gw1.3.1255.1	REVERSED
347	45738	1.53	1.53	11.1579	3.15789	3.15789	e_gw1.22.64.1
348	30581	1.53	1.53	8.45865	1.50376	1.50376	e_gw1.1.1583.1
349	96028	1.53	1.53	3.05603	1.69779	1.69779	fgenesh1_pm.sca_27_chr9_1_0000124
350	75256	1.52	1.52	25.2427	3.23625	3.23625	fgenesh1_pg.sca_1_chr1_3_0000867
351	88187	1.52	1.52	8.44156	3.8961	3.8961	fgenesh1_pg.sca_28_chr13_5_0000089
352	54849	1.52	1.52	5.09554	3.18471	3.18471	e_gw1.28.37.1
353	82669	1.52	1.52	9.00901	5.40541	5.40541	fgenesh1_pg.sca_9_chr7_10_0000193	REVERSED
354	50158	1.52	1.52	5	5	5	e_gw1.82.702.1
355	65858	1.49	1.49	10.2302	1.58568	0	estExt_Genewise1Plus.C_sca_1_chr1_3_01196
356	79769	1.49	1.49	14.9321	2.48869	2.48869	fgenesh1_pg.sca_61_chr5_1_0000006	REVERSED
357	75009	1.49	1.49	10.7769	2.25564	0	fgenesh1_pg.sca_1_chr1_3_0000620
358	70285	1.48	1.48	27.6786	11.6071	0	estExt_Genewise1Plus.C_sca_20_chr6_4_00747
359	35712	1.48	1.48	18.75	4.91071	4.91071	e_gw1.2.1768.1
360	89153	1.48	1.48	6.29685	3.44828	0	fgenesh1_pg.sca_100_unmapped000014	REVERSED
361	98068	1.48	1.48	2.90456	2.90456	2.90456	fgenesh1_pm.sca_28_chr13_5_0000110
362	88782	1.47	1.47	5.35211	1.69014	1.69014	fgenesh1_pg.sca_50_chr16_1_0000050	REVERSED
363	65962	1.47	1.47	3.30578	1.19376	1.19376	estExt_Genewise1Plus.C_sca_1_chr1_3_01487	REVERSED
364	35531	1.46	1.46	4.41459	1.2476	1.2476	e_gw1.2.1203.1	REVERSED
365	43932	1.46	1.46	10.0817	4.35967	0	e_gw1.20.263.1	REVERSED
366	88607	1.44	1.44	5.67986	3.61446	0	fgenesh1_pg.sca_24_chr14_5_0000068
367	90729	1.43	1.43	4.72268	0.933553	0	fgenesh1_pm.sca_18_chr2_1_0000133	REVERSED
368	88163	1.43	1.43	6.76983	2.32108	2.32108	fgenesh1_pg.sca_28_chr13_5_0000065	REVERSED
369	65828	1.42	1.42	22.3629	2.53165	0	estExt_Genewise1Plus.C_sca_1_chr1_3_01100
370	98710	1.41	1.41	6.87023	1.69635	0	estExt_fgenesh1_pg.C_sca_1_chr1_3_00181	REVERSED
371	31433	1.41	1.41	6.04444	1.15556	1.15556	e_gw1.1.1283.1
372	74731	1.4	1.4	13.0724	2.16486	0	fgenesh1_pg.sca_1_chr1_3_0000342
373	97068	1.4	1.4	6.92982	1.05263	1.05263	fgenesh1_pm.sca_30_chr11_1_0000001	REVERSED
374	31575	1.4	1.4	12.8146	2.97483	2.97483	e_gw1.1.1674.1
375	99940	1.4	1.4	8.39937	1.42631	1.42631	estExt_fgenesh1_pg.C_sca_3_chr4_2_00157
376	79956	1.4	1.4	7.01754	1.50376	1.50376	fgenesh1_pg.sca_12_chr5_2_0000136
377	92298	1.4	1.4	26.2931	4.74138	4.74138	fgenesh1_pm.sca_31_chr3_5_0000070
378	78461	1.4	1.4	10.9422	3.64742	3.64742	fgenesh1_pg.sca_31_chr3_5_0000152
379	54423	1.4	1.4	11.8367	4.89796	4.89796	e_gw1.47.83.1
380	84965	1.4	1.4	3.69393	3.69393	3.69393	fgenesh1_pg.sca_6_chr9_2_0000428
381	54009	1.4	1.4	9.15493	9.15493	9.15493	e_gw1.15.218.1
382	51349	1.4	1.4	2.80899	2.80899	2.80899	e_gw1.30.60.1	REVERSED
383	67033	1.39	1.39	8.38548	3.25407	0	estExt_Genewise1Plus.C_sca_2_chr3_3_00170
384	71093	1.39	1.39	8.05031	1.38365	0	estExt_Genewise1Plus.C_sca_10_chr8_2_00462	REVERSED
385	58500	1.38	1.38	10.567	3.60825	0	estExt_Genewise1.C_sca_18_chr2_1_01981
386	12083	1.37	1.37	11.84	5.76	0	gw1.27.206.1
387	122274	1.37	1.37	9.11063	2.1692	2.1692	fgeneshN1_kg.sca_1_chr1_3_0000029
388	41535	1.36	1.36	11.7825	4.53172	0	e_gw1.5.863.1
389	37058	1.35	1.35	7.74366	1.2016	0	e_gw1.31.116.1
390	87137	1.35	1.35	3.20256	1.04083	1.04083	fgenesh1_pg.sca_40_chr12_1_0000082
391	82144	1.35	1.35	4.85564	1.9685	0	fgenesh1_pg.sca_20_chr6_4_0000770	REVERSED
392	29731	1.34	1.34	8.78378	2.02703	0	e_gw1.8.382.1
393	102941	1.34	1.34	15.4812	6.27615	0	estExt_fgenesh1_pm.C_sca_8_chr1_1_00092	REVERSED
394	87715	1.33	1.33	5.7971	0.869565	0	fgenesh1_pg.sca_15_chr12_5_0000152
395	101778	1.32	1.32	4.48216	0.391645	0	estExt_fgenesh1_pg.C_sca_82_chr10_2_00071
396	58928	1.32	1.32	18.0804	6.69643	0	estExt_Genewise1.C_sca_2_chr3_3_00462
397	80870	1.32	1.32	19.3676	3.95257	3.95257	fgenesh1_pg.sca_5_chr5_3_0000669	REVERSED
398	17538	0	1.31	12.1495	3.42679	3.42679	gw1.33.238.1	REVERSED
398	55706	1.31	1.31	14.2336	4.0146	4.0146	e_gw1.35.44.1	REVERSED
399	34566	1.3	1.3	8.78754	2.11346	0	e_gw1.26.257.1	REVERSED
400	102062	1.3	1.3	9.39227	1.24309	0	estExt_fgenesh1_pg.C_sca_39_chr11_5_00124	REVERSED
401	89203	1.3	1.3	10.1056	2.26244	2.26244	fgenesh1_pg.sca_108_unmapped000003
402	88680	1.3	1.3	7.86164	3.77358	3.77358	fgenesh1_pg.sca_57_chr15_1_0000018	REVERSED
403	80729	1.3	1.3	8.10127	3.03797	3.03797	fgenesh1_pg.sca_5_chr5_3_0000528
404	71963	1.3	1.3	3.32542	3.32542	3.32542	estExt_Genewise1Plus.C_sca_6_chr9_2_00720	REVERSED
405	34599	1.3	1.3	5.26316	5.26316	5.26316	e_gw1.26.73.1	REVERSED
