# Supplementary material for: Proteomic Analysis of Fusarium solani Isolated from the Asian Longhorned Beetle, Anoplophora glabripennis
Source: PLoS One. 2012 Apr 9;7(4):e32990. doi: 10.1371/journal.pone.0032990 (PMC3322136; doi:10.1371/journal.pone.0032990)
Supplement: Table S2 — Interpro annotation of proteins identified in MudPIT analysis. (XLS) [file pone.0032990.s002.xls]

## Sheet: Table S2
Table S2: Neural Network and Hidden Markov Model Signal Peptide Predictions
		Neural Network				Hidden Markov Model
Protein Number	Necha 2.0 Accession Number	Sig Pep (Dscore)	D-score	Cleavage site (from Dscore)		Sig Pep (HMM)	Cmax	Cleavage site (from HMM)
1	98804	signal peptide	0.782	18		signal peptide	0.919	18
2	39290	non-secreted protein	0.046	22		non-secreted protein	0	22
4	70633	signal peptide	0.521	20		signal peptide	0.729	20
5	106067	signal peptide	0.867	27		signal peptide	0.806	27
6	92513	signal peptide	0.752	21		signal peptide	0.978	21
9	95359	signal peptide	0.838	27		signal peptide	0.978	27
10	63845	signal peptide	0.784	19		signal peptide	0.866	19
11	89921	signal peptide	0.832	20		signal peptide	0.968	20
12	72498	signal peptide	0.491	18		signal peptide	0.78	18
13	66929	signal peptide	0.787	22		signal peptide	0.803	22
14	101753	signal peptide	0.783	18		signal peptide	0.917	18
15	89124	signal peptide	0.829	19		signal peptide	0.973	19
16	28207	signal peptide	0.902	22		signal peptide	0.937	22
17	86938	signal peptide	0.823	16		signal peptide	0.574	22
18	70723	signal peptide	0.672	23		signal peptide	0.546	17
19	92290	signal peptide	0.778	16		signal peptide	0.864	16
20	73991	signal peptide	0.881	19		signal peptide	0.983	19
21	86582	signal peptide	0.713	21		signal peptide	0.953	21
22	97055	non-secreted protein	0.078	34		non-secreted protein	0	0
23	55960	signal peptide	0.805	20		signal peptide	0.876	20
24	69103	signal peptide	0.689	18		signal peptide	0.965	18
25	70989	signal peptide	0.677	21		signal peptide	0.793	21
26	97581	signal peptide	0.791	17		signal peptide	0.523	17
27	98508	signal peptide	0.776	19		signal peptide	0.722	19
28	123372	signal peptide	0.815	19		signal peptide	0.644	19
29	104624	signal peptide	0.714	19		signal peptide	0.755	19
30	30050	signal peptide	0.696	18		signal peptide	0.491	18
31	64790	signal peptide	0.849	20		signal peptide	0.95	20
32	95979	signal peptide	0.829	19		signal peptide	0.573	25
33	52718	non-secreted protein	0.059	25		non-secreted protein	0	25
34	45063	signal peptide	0.784	20		signal peptide	0.84	20
35	53608	signal peptide	0.764	17		signal peptide	0.829	17
36	59218	non-secreted protein	0.037	27		non-secreted protein	0	24
37	66755	signal peptide	0.696	23		signal peptide	0.824	23
38	69590	signal peptide	0.75	19		signal peptide	0.693	19
39	24316	signal peptide	0.708	26		signal peptide	0.522	26
40	92861	signal peptide	0.799	19		signal peptide	0.661	19
41	102898	signal peptide	0.905	19		signal peptide	0.96	19
42	45430	signal peptide	0.867	17		signal peptide	0.877	17
43	61473	signal peptide	0.71	16		signal peptide	0.517	16
44	5675	non-secreted protein	0.078	22		non-secreted protein	0.002	22
45	94437	non-secreted protein	0.104	22		non-secreted protein	0.001	30
46	40795	signal peptide	0.892	18		signal peptide	0.782	18
47	59203	non-secreted protein	0.086	27		non-secreted protein	0.001	27
48	87185	signal peptide	0.863	20		signal peptide	0.906	20
49	75440	signal peptide	0.723	21		signal peptide	0.765	21
50	81573	signal peptide	0.925	23		signal peptide	0.947	23
51	105868	signal peptide	0.664	21		signal peptide	0.775	21
52	94623	signal peptide	0.63	21		signal peptide	0.448	21
53	42608	signal peptide	0.913	19		signal peptide	0.953	19
54	101134	signal peptide	0.768	21		signal peptide	0.954	21
55	87892	signal peptide	0.658	22		signal peptide	0.934	22
56	85035	signal peptide	0.842	20		signal peptide	0.987	20
57	91612	signal peptide	0.792	18		signal peptide	0.741	18
58	77768	signal peptide	0.623	19		signal peptide	0.932	19
59	122357	signal peptide	0.847	20		signal peptide	0.945	20
60	43451	signal peptide	0.845	17		signal peptide	0.363	17
61	101640	signal peptide	0.894	20		signal peptide	0.75	20
62	64352	signal peptide	0.819	18		signal peptide	0.931	18
63	97552	signal peptide	0.782	17		signal peptide	0.761	19
64	45775	signal peptide	0.824	17		signal peptide	0.658	17
65	45551	signal peptide	0.853	19		signal peptide	0.595	19
66	61439	signal peptide	0.76	21		signal peptide	0.451	21
68	31557	signal peptide	0.617	31		signal peptide	0.337	31
69	66557	signal peptide	0.768	20		signal peptide	0.675	20
70	98938	non-secreted protein	0.022	33		non-secreted protein	0	0
71	66818	signal peptide	0.866	20		signal peptide	0.634	20
72	64597	signal peptide	0.712	18		signal peptide	0.777	18
73	81019	signal peptide	0.847	17		signal peptide	0.882	17
74	58149	non-secreted protein	0.023	41		non-secreted protein	0	41
75	51674	signal peptide	0.818	21		signal peptide	0.872	21
76	91822	non-secreted protein	0.026	31		non-secreted protein	0	0
77	90554	signal peptide	0.696	24		signal peptide	0.652	24
78	73723	signal peptide	0.627	23		signal peptide	0.359	23
79	93118	signal peptide	0.733	20		signal peptide	0.894	20
80	106471	signal peptide	0.734	20		signal peptide	0.436	18
81	63567	non-secreted protein	0.036	23		non-secreted protein	0	20
82	56813	non-secreted protein	0.023	24		non-secreted protein	0	0
83	93056	signal peptide	0.862	20		signal peptide	0.984	20
84	42039	signal peptide	0.696	19		signal peptide	0.949	19
85	82473	signal peptide	0.795	18		signal peptide	0.848	18
86	61287	signal peptide	0.681	21		signal peptide	0.725	21
87	66036	signal peptide	0.886	22		signal peptide	0.878	22
88	83495	signal peptide	0.654	22		signal peptide	0.903	22
89	106063	signal peptide	0.777	20		signal peptide	0.946	20
90	30822	non-secreted protein	0.264	61		signal anchor	0.001	44
91	101071	signal peptide	0.846	19		signal peptide	0.633	19
92	75162	signal peptide	0.891	20		signal peptide	0.924	20
93	105345	non-secreted protein	0.114	22		non-secreted protein	0	17
94	63211	signal peptide	0.816	19		signal peptide	0.837	19
95	51328	signal peptide	0.764	19		signal peptide	0.632	19
96	52498	signal peptide	0.799	18		signal peptide	0.903	18
97	71712	signal peptide	0.784	20		signal peptide	0.973	20
98	77788	signal peptide	0.481	16		signal peptide	0.943	16
99	94265	signal peptide	0.841	20		signal peptide	0.991	20
100	96628	non-secreted protein	0.079	36		non-secreted protein	0	0
101	98600	non-secreted protein	0.028	27		non-secreted protein	0	19
102	81095	signal peptide	0.859	17		signal peptide	0.968	17
103	90966	signal peptide	0.769	21		signal peptide	0.921	21
104	19302	signal peptide	0.75	16		signal peptide	0.833	16
105	97545	signal peptide	0.63	19		signal peptide	0.901	19
106	74826	signal peptide	0.897	21		signal peptide	0.972	21
107	103025	non-secreted protein	0.155	23		non-secreted protein	0.006	23
108	96610	non-secreted protein	0.058	31		non-secreted protein	0	17
109	122999	signal peptide	0.83	17		signal peptide	0.631	17
110	45731	signal peptide	0.854	19		signal peptide	0.945	19
111	61302	signal peptide	0.819	19		signal peptide	0.954	19
112	90684	signal peptide	0.736	23		signal peptide	0.74	23
113	3212
114	60561	non-secreted protein	0.043	19		non-secreted protein	0	19
115	98804	signal peptide	0.782	18		signal peptide	0.919	18
116	97410	signal peptide	0.779	18		signal peptide	0.756	18
117	93193	non-secreted protein	0.065	23		non-secreted protein	0	17
118	60585	signal peptide	0.809	19		signal peptide	0.974	19
119	87546	signal peptide	0.8	19		signal peptide	0.718	19
120	83307	non-secreted protein	0.352	18		signal peptide	0.624	18
121	66588	non-secreted protein	0.362	36		signal anchor	0.008	40
122	95104	signal peptide	0.768	21		signal peptide	0.715	21
123	50101	signal peptide	0.831	25		signal peptide	0.617	25
124	101489	non-secreted protein	0.057	28		non-secreted protein	0	32
125	98794	signal peptide	0.847	20		signal peptide	0.888	20
126	59065	non-secreted protein	0.097	29		non-secreted protein	0	20
127	58598	signal peptide	0.728	23		signal peptide	0.936	23
128	104927	signal peptide	0.716	29		signal peptide	0.715	29
129	49364	signal peptide	0.841	16		signal peptide	0.702	16
130	36093	non-secreted protein	0.039	68		non-secreted protein	0	50
131	52284	signal peptide	0.838	19		signal peptide	0.94	19
132	65752	non-secreted protein	0.088	25		non-secreted protein	0.001	18
133	77500	non-secreted protein	0.028	27		non-secreted protein	0	0
134	122597	signal peptide	0.776	21		signal peptide	0.534	27
135	41379	signal peptide	0.689	24		signal peptide	0.48	24
136	79651	signal peptide	0.834	17		signal peptide	0.746	17
137	66813	non-secreted protein	0.061	30		non-secreted protein	0	17
138	52943	signal peptide	0.827	20		signal peptide	0.968	20
139	74129	signal peptide	0.769	18		signal peptide	0.774	18
140	102066	signal peptide	0.849	20		signal peptide	0.924	20
141	99505	signal peptide	0.525	18		signal peptide	0.653	18
142	82281	signal peptide	0.736	19		signal peptide	0.565	19
143	98847	signal peptide	0.803	20		signal peptide	0.931	20
144	72854	signal peptide	0.838	19		signal peptide	0.874	19
145	106153	signal peptide	0.828	20		signal peptide	0.879	20
146	106439	signal peptide	0.846	18		signal peptide	0.51	18
147	103374	signal peptide	0.603	15		signal peptide	0.758	15
148	101401	non-secreted protein	0.23	32		non-secreted protein	0.031	32
149	85563	signal peptide	0.695	17		signal peptide	0.49	23
150	84951	non-secreted protein	0.065	22		non-secreted protein	0	22
151	44289	non-secreted protein	0.018	32		non-secreted protein	0	0
152	100110	signal peptide	0.518	19		signal peptide	0.656	19
153	49778	signal peptide	0.764	21		signal peptide	0.593	21
154	80719	non-secreted protein	0.271	23		non-secreted protein	0.168	40
155	34931	non-secreted protein	0.056	25		non-secreted protein	0	25
156	47861	signal peptide	0.678	19		signal peptide	0.334	21
157	57678	non-secreted protein	0.172	23		non-secreted protein	0.001	30
158	80249	non-secreted protein	0.339	29		non-secreted protein	0.296	23
159	91463	non-secreted protein	0.19	25		non-secreted protein	0.001	25
160	83807	non-secreted protein	0.075	19		non-secreted protein	0	19
161	35947	non-secreted protein	0.051	16		non-secreted protein	0	0
162	101368	non-secreted protein	0.076	35		non-secreted protein	0	34
163	106448	non-secreted protein	0.182	26		non-secreted protein	0.049	17
164	79968	non-secreted protein	0.032	19		non-secreted protein	0	19
165	85037	signal peptide	0.815	23		signal peptide	0.965	23
166	84858	non-secreted protein	0.05	16		non-secreted protein	0	16
167	102357	non-secreted protein	0.088	35		non-secreted protein	0	28
168	54179	signal peptide	0.766	16		signal peptide	0.528	16
169	68447	non-secreted protein	0.042	23		non-secreted protein	0	0
170	52396	signal peptide	0.859	17		signal peptide	0.938	17
171	86428	non-secreted protein	0.025	19		non-secreted protein	0	19
172	101480	non-secreted protein	0.289	50		signal anchor	0.006	53
173	39598	signal peptide	0.843	21		signal peptide	0.79	23
174	100421	non-secreted protein	0.016	27		non-secreted protein	0	0
175	78592	non-secreted protein	0.191	21		non-secreted protein	0.002	21
176	78887	signal peptide	0.768	22		signal peptide	0.691	22
177	82282	signal peptide	0.699	23		signal peptide	0.635	23
178	23911	non-secreted protein	0.348	34		signal anchor	0.245	34
179	92903	non-secreted protein	0.206	30		non-secreted protein	0.175	30
180	75054	non-secreted protein	0.023	24		non-secreted protein	0	0
181	30723	non-secreted protein	0.137	22		non-secreted protein	0.08	22
182	80347	non-secreted protein	0.023	23		non-secreted protein	0	23
183	63972	signal peptide	0.532	30		signal anchor	0.351	30
184	95941	signal peptide	0.645	19		signal peptide	0.864	19
185	92827	non-secreted protein	0.03	67		non-secreted protein	0	24
186	31909	non-secreted protein	0.045	26		non-secreted protein	0	17
187	30853	signal peptide	0.608	18		signal peptide	0.249	24
188	37893	non-secreted protein	0.03	30		non-secreted protein	0	0
189	87950	non-secreted protein	0.099	21		non-secreted protein	0.004	21
190	28766	signal peptide	0.823	17		signal peptide	0.506	17
191	80786	non-secreted protein	0.339	25		signal peptide	0.639	25
192	58915	non-secreted protein	0.064	32		non-secreted protein	0.102	44
193	30596	non-secreted protein	0.018	29		non-secreted protein	0	0
194	84853	non-secreted protein	0.028	70		non-secreted protein	0	0
195	63858	signal peptide	0.736	18		signal peptide	0.9	18
196	58345	non-secreted protein	0.064	22		non-secreted protein	0.122	21
197	32130	non-secreted protein	0.033	25		non-secreted protein	0	0
198	98643	non-secreted protein	0.065	30		non-secreted protein	0	0
199	68433	non-secreted protein	0.058	21		non-secreted protein	0.009	19
200	97337	non-secreted protein	0.146	25		non-secreted protein	0.021	25
201	74762	signal peptide	0.815	22		signal peptide	0.959	22
202	47830	non-secreted protein	0.019	25		non-secreted protein	0	0
203	41818	non-secreted protein	0.087	50		non-secreted protein	0	18
204	87247	signal peptide	0.696	24		signal peptide	0.648	24
205	38713	non-secreted protein	0.069	33		non-secreted protein	0	0
206	75637	non-secreted protein	0.054	31		non-secreted protein	0.009	33
207	48646	non-secreted protein	0.031	26		non-secreted protein	0	0
208	72599	signal peptide	0.852	24		signal peptide	0.914	24
209	95449	non-secreted protein	0.029	33		non-secreted protein	0	0
210	82261	non-secreted protein	0.361	32		signal peptide	0.718	32
211	49847	signal peptide	0.901	18		signal peptide	0.805	18
212	46277	non-secreted protein	0.085	21		non-secreted protein	0	18
213	101260	non-secreted protein	0.078	26		non-secreted protein	0.001	22
214	38285	non-secreted protein	0.072	31		non-secreted protein	0	24
215	64318	non-secreted protein	0.173	32		non-secreted protein	0	32
216	44741	non-secreted protein	0.11	37		non-secreted protein	0.001	17
217	75273	non-secreted protein	0.044	34		non-secreted protein	0	0
218	72074	non-secreted protein	0.327	25		non-secreted protein	0.358	25
219	35620	non-secreted protein	0.08	28		non-secreted protein	0	18
220	35658	non-secreted protein	0.011	14		non-secreted protein	0	0
221	81544	signal peptide	0.797	19		signal peptide	0.688	19
222	54810	non-secreted protein	0.074	16		non-secreted protein	0	16
223	86789	non-secreted protein	0.043	19		non-secreted protein	0	26
224	77058	signal peptide	0.839	20		signal peptide	0.89	20
225	75777	non-secreted protein	0.111	24		non-secreted protein	0	24
226	59700	non-secreted protein	0.032	19		non-secreted protein	0	0
227	85894	non-secreted protein	0.17	18		non-secreted protein	0.048	18
228	68433	non-secreted protein	0.058	21		non-secreted protein	0.009	19
229	25809	non-secreted protein	0.124	31		non-secreted protein	0	23
230	63514	non-secreted protein	0.316	22		non-secreted protein	0.127	22
231	39784	signal peptide	0.66	30		signal anchor	0.037	35
232	81588	signal peptide	0.698	24		signal peptide	0.364	22
233	41038	non-secreted protein	0.065	21		non-secreted protein	0	0
234	92554	non-secreted protein	0.129	54		non-secreted protein	0.022	21
235	74696	non-secreted protein	0.063	30		non-secreted protein	0	21
236	99711	non-secreted protein	0.422	17		signal peptide	0.908	17
237	122449	non-secreted protein	0.029	52		non-secreted protein	0	0
238	123202	non-secreted protein	0.06	33		non-secreted protein	0	22
239	44201	non-secreted protein	0.018	23		non-secreted protein	0	23
240	89599	non-secreted protein	0.036	43		non-secreted protein	0	16
241	78627	non-secreted protein	0.029	64		non-secreted protein	0	0
242	89813	non-secreted protein	0.311	55		signal anchor	0.003	49
243	103636	signal peptide	0.815	25		signal peptide	0.826	25
244	83479	non-secreted protein	0.073	27		non-secreted protein	0	57
245	79260	non-secreted protein	0.214	27		non-secreted protein	0.003	27
246	85342	signal peptide	0.797	21		signal peptide	0.624	21
247	53445	signal peptide	0.754	22		signal peptide	0.45	23
248	72534	non-secreted protein	0.096	25		non-secreted protein	0.007	25
249	65446	non-secreted protein	0.028	21		non-secreted protein	0	21
250	58007	non-secreted protein	0.052	25		non-secreted protein	0.005	25
251	93451	non-secreted protein	0.312	23		non-secreted protein	0.443	23
252	90422	non-secreted protein	0.061	28		non-secreted protein	0	25
253	60055	non-secreted protein	0.213	17		non-secreted protein	0.003	22
254	123279	non-secreted protein	0.232	25		non-secreted protein	0.023	24
255	59877	non-secreted protein	0.123	44		non-secreted protein	0	23
256	52779	signal peptide	0.809	20		signal peptide	0.421	20
257	65042	non-secreted protein	0.076	28		non-secreted protein	0	28
258	99942	non-secreted protein	0.183	30		non-secreted protein	0.003	30
259	88405	non-secreted protein	0.114	32		non-secreted protein	0	18
260	36693	signal peptide	0.819	16		signal peptide	0.956	16
261	70605	signal peptide	0.882	18		signal peptide	0.953	18
262	51324	signal peptide	0.466	21		signal peptide	0.536	21
263	106525	signal peptide	0.849	20		signal peptide	0.992	20
264	102125	non-secreted protein	0.065	23		non-secreted protein	0.001	29
265	46452	non-secreted protein	0.036	24		non-secreted protein	0	36
266	98018	signal peptide	0.52	22		signal peptide	0.313	22
267	96429	signal peptide	0.799	17		signal peptide	0.532	23
268	95877	signal peptide	0.842	20		signal peptide	0.857	20
269	42631	non-secreted protein	0.101	29		non-secreted protein	0.006	29
270	3047	signal peptide	0.729	31		signal anchor	0.381	31
271	59628	non-secreted protein	0.053	23		non-secreted protein	0	23
272	77168	non-secreted protein	0.133	18		non-secreted protein	0.103	18
273	105804	signal peptide	0.817	17		signal peptide	0.566	17
274	85379	non-secreted protein	0.226	24		non-secreted protein	0	22
275	99507	signal peptide	0.897	19		signal peptide	0.765	19
276	59329	non-secreted protein	0.039	20		non-secreted protein	0.001	20
277	51284	signal peptide	0.93	21		signal peptide	0.988	21
278	122630	signal peptide	0.637	18		signal peptide	0.946	18
279	102394	non-secreted protein	0.035	32		non-secreted protein	0.005	24
280	100823	non-secreted protein	0.086	33		non-secreted protein	0.004	33
282	85139	non-secreted protein	0.132	33		non-secreted protein	0	65
283	46646	non-secreted protein	0.291	24		signal peptide	0.525	24
284	103119	non-secreted protein	0.091	27		non-secreted protein	0	21
285	98192	non-secreted protein	0.335	44		signal peptide	0.588	41
286	93370	non-secreted protein	0.351	39		signal anchor	0.027	39
287	91549	signal peptide	0.81	18		signal peptide	0.751	18
288	82946	signal peptide	0.829	18		signal peptide	0.796	18
289	64426	non-secreted protein	0.027	57		non-secreted protein	0	16
290	53490	non-secreted protein	0.167	25		non-secreted protein	0.015	27
291	46803	non-secreted protein	0.042	36		non-secreted protein	0	0
292	41392	signal peptide	0.851	20		signal peptide	0.991	20
293	106136	signal peptide	0.87	17		signal peptide	0.744	17
294	102651	signal peptide	0.671	28		signal peptide	0.42	28
295	102374	signal peptide	0.799	18		signal peptide	0.885	18
296	101622	signal peptide	0.442	14		signal peptide	0.325	31
297	100964	signal peptide	0.861	19		signal peptide	0.941	19
298	99057	signal peptide	0.934	18		signal peptide	0.873	18
299	90065	non-secreted protein	0.111	22		non-secreted protein	0.016	22
300	99954	signal peptide	0.91	29		signal peptide	0.937	29
301	88472	non-secreted protein	0.178	20		non-secreted protein	0.003	19
302	88729	non-secreted protein	0.021	22		non-secreted protein	0	0
303	40882	non-secreted protein	0.058	16		non-secreted protein	0	0
304	83163	non-secreted protein	0.356	24		non-secreted protein	0.011	33
305	95029	non-secreted protein	0.049	27		non-secreted protein	0	27
306	76476	non-secreted protein	0.191	63		signal peptide	0.383	26
307	44083	signal peptide	0.878	20		signal peptide	0.815	20
308	87590	signal peptide	0.851	18		signal peptide	0.843	18
309	99752	signal peptide	0.929	27		signal peptide	0.965	27
310	46230	non-secreted protein	0.058	30		non-secreted protein	0	25
311	50386	non-secreted protein	0.032	20		non-secreted protein	0.001	20
312	32128	non-secreted protein	0.041	16		non-secreted protein	0	16
313	73925	non-secreted protein	0.027	26		non-secreted protein	0	0
314	92970	non-secreted protein	0.055	19		non-secreted protein	0	22
315	57694	non-secreted protein	0.041	18		non-secreted protein	0.005	18
316	64056	non-secreted protein	0.018	30		non-secreted protein	0	0
317	88716	non-secreted protein	0.424	19		signal peptide	0.458	21
318	63014	non-secreted protein	0.033	20		non-secreted protein	0	20
319	96752	non-secreted protein	0.022	17		non-secreted protein	0	0
320	43049	non-secreted protein	0.177	24		non-secreted protein	0.016	24
321	96414	non-secreted protein	0.112	16		non-secreted protein	0	16
322	77405	non-secreted protein	0.049	19		non-secreted protein	0	0
323	53688	signal peptide	0.592	29		signal peptide	0.674	29
324	34430	signal peptide	0.779	20		signal peptide	0.721	22
325	24864	non-secreted protein	0.051	30		non-secreted protein	0	28
326	123164	signal peptide	0.794	20		signal peptide	0.863	20
327	102366	non-secreted protein	0.235	15		non-secreted protein	0.001	30
328	44809	non-secreted protein	0.065	20		non-secreted protein	0	16
329	60582	non-secreted protein	0.198	17		non-secreted protein	0.002	27
330	68215	non-secreted protein	0.02	20		non-secreted protein	0	0
331	94350	non-secreted protein	0.284	40		signal anchor	0.001	45
332	37567	non-secreted protein	0.166	25		non-secreted protein	0.211	17
333	75701	non-secreted protein	0.154	17		non-secreted protein	0.002	17
334	61141	non-secreted protein	0.118	27		non-secreted protein	0	44
335	102170	non-secreted protein	0.022	19		non-secreted protein	0	17
336	89214	non-secreted protein	0.022	27		non-secreted protein	0	0
337	48646	non-secreted protein	0.031	26		non-secreted protein	0	0
338	106409	signal peptide	0.904	34		signal peptide	0.981	34
339	75789	non-secreted protein	0.136	25		non-secreted protein	0.004	29
340	78838	non-secreted protein	0.026	20		non-secreted protein	0	0
341	100177	non-secreted protein	0.226	24		non-secreted protein	0.068	24
342	91987	non-secreted protein	0.147	29		non-secreted protein	0.008	32
343	100890	non-secreted protein	0.038	25		non-secreted protein	0	54
344	94298	non-secreted protein	0.011	20		non-secreted protein	0	0
345	48101	non-secreted protein	0.086	21		non-secreted protein	0.004	17
346	37937	non-secreted protein	0.026	26		non-secreted protein	0	0
347	45738	signal peptide	0.637	21		signal peptide	0.531	21
348	30581	non-secreted protein	0.064	24		non-secreted protein	0	17
349	96028	non-secreted protein	0.426	32		signal anchor	0.052	36
350	75256	non-secreted protein	0.025	24		non-secreted protein	0	0
351	88187	non-secreted protein	0.426	26		signal peptide	0.369	17
352	54849	non-secreted protein	0.017	17		non-secreted protein	0	17
353	82669	non-secreted protein	0.051	17		non-secreted protein	0	17
354	50158	non-secreted protein	0.077	16		non-secreted protein	0.013	16
355	65858	non-secreted protein	0.066	23		non-secreted protein	0.001	23
356	79769	non-secreted protein	0.092	23		non-secreted protein	0	23
357	75009	non-secreted protein	0.02	23		non-secreted protein	0	0
358	70285	non-secreted protein	0.119	16		non-secreted protein	0	16
359	35712	non-secreted protein	0.062	24		non-secreted protein	0.001	17
360	89153	non-secreted protein	0.046	23		non-secreted protein	0	0
361	98068	non-secreted protein	0.037	26		non-secreted protein	0	0
362	88782	non-secreted protein	0.173	47		non-secreted protein	0	40
363	65962	non-secreted protein	0.023	16		non-secreted protein	0	0
364	35531	non-secreted protein	0.1	19		non-secreted protein	0.002	19
365	43932	non-secreted protein	0.077	30		non-secreted protein	0	0
366	88607	non-secreted protein	0.027	16		non-secreted protein	0	0
367	90729	non-secreted protein	0.033	26		non-secreted protein	0	0
368	88163	non-secreted protein	0.187	30		non-secreted protein	0	35
369	65828	non-secreted protein	0.295	24		signal peptide	0.836	32
370	98710	non-secreted protein	0.038	35		non-secreted protein	0	19
371	31433	non-secreted protein	0.045	28		non-secreted protein	0	0
372	74731	non-secreted protein	0.058	19		non-secreted protein	0	19
373	97068	non-secreted protein	0.04	18		non-secreted protein	0	23
374	31575	non-secreted protein	0.251	45		signal anchor	0.004	45
375	99940	non-secreted protein	0.045	19		non-secreted protein	0	19
376	79956	non-secreted protein	0.066	24		non-secreted protein	0.002	24
377	92298	non-secreted protein	0.16	33		non-secreted protein	0.005	30
378	78461	non-secreted protein	0.062	23		non-secreted protein	0	16
379	54423	non-secreted protein	0.269	32		non-secreted protein	0.013	32
380	84965	signal peptide	0.788	20		signal peptide	0.904	20
381	54009	non-secreted protein	0.048	30		non-secreted protein	0	28
382	51349	signal peptide	0.748	20		signal peptide	0.667	20
383	67033	non-secreted protein	0.23	17		non-secreted protein	0.003	15
384	71093	non-secreted protein	0.078	30		non-secreted protein	0	23
385	58500	non-secreted protein	0.039	23		non-secreted protein	0	22
386	12083	non-secreted protein	0.023	27		non-secreted protein	0	0
387	122274	non-secreted protein	0.015	22		non-secreted protein	0	0
388	41535	non-secreted protein	0.078	51		non-secreted protein	0	23
389	37058	non-secreted protein	0.249	26		non-secreted protein	0.045	26
390	87137	non-secreted protein	0.035	19		non-secreted protein	0	27
391	82144	non-secreted protein	0.042	35		non-secreted protein	0	47
392	29731	non-secreted protein	0.096	40		non-secreted protein	0	40
393	102941	non-secreted protein	0.286	26		non-secreted protein	0	26
394	87715	non-secreted protein	0.129	24		non-secreted protein	0.004	24
395	101778	non-secreted protein	0.03	27		non-secreted protein	0	0
396	58928	signal peptide	0.735	21		signal peptide	0.585	21
397	80870	non-secreted protein	0.111	21		non-secreted protein	0.035	21
398	17538	non-secreted protein	0.087	19		non-secreted protein	0	19
399	34566	signal peptide	0.706	22		signal peptide	0.846	22
400	102062	non-secreted protein	0.02	23		non-secreted protein	0	0
401	89203	non-secreted protein	0.29	24		non-secreted protein	0.014	18
402	88680	non-secreted protein	0.175	22		non-secreted protein	0.016	22
403	80729	non-secreted protein	0.065	24		non-secreted protein	0	0
404	71963	non-secreted protein	0.247	21		signal anchor	0.148	21
405	34599	non-secreted protein	0.21	21		signal peptide	0.484	21
Signal Peptide	Total:	175		Signal Peptide		183	# sig. pept. with different site	16
Non-Secreted Protein		224		Signal Anchor		13
				Non-Secreted Protein		203
		399				399
	SignalP 3.0 Neural Network	HMM Model
Signal Peptide	175	183
Signal Anchor	-	13
Non-Secreted Protein	224	203
Total	399	399
