# Supplementary material for: Proteomic Analysis of Fusarium solani Isolated from the Asian Longhorned Beetle, Anoplophora glabripennis
Source: PLoS One. 2012 Apr 9;7(4):e32990. doi: 10.1371/journal.pone.0032990 (PMC3322136; doi:10.1371/journal.pone.0032990)
Supplement: Table S4 — Gene Ontology (GO) annotations of proteins identified in MudPIT analysis. (XLS) [file pone.0032990.s004.xls]

## Sheet: Table S4
Table S4: Gene Ontology Assignments
Protein Number	Necha 2.0 Accession Number	GO Term IDS	GO Name	GO Term Type	GO Accession
1	98804	1829 | 2700 | 3077 | 11061	hydrolase activity, hydrolyzing O-glycosyl compounds | extracellular region | carbohydrate metabolism | cellulose binding	molecular function | cellular component | biological process | molecular function	GO:0004553 | GO:0005576 | GO:0005975 | GO:0030248
2	39290	1829 | 3077 | 5060	hydrolase activity, hydrolyzing O-glycosyl compounds | carbohydrate metabolism | beta-glucosidase activity	molecular function | biological process | molecular function	GO:0004553 | GO:0005975 | GO:0008422
4	70633	1829 | 3077 | 1833	hydrolase activity, hydrolyzing O-glycosyl compounds | carbohydrate metabolism | alpha-glucosidase activity	molecular function | biological process | molecular function	GO:0004553 | GO:0005975 | GO:0004558
5	106067
6	92513	1636 | 3078 | 1170 | 3077	glucan 1,4-alpha-glucosidase activity | polysaccharide metabolism | catalytic activity | carbohydrate metabolism	molecular function | biological process | molecular function | biological process	GO:0004339 | GO:0005976 | GO:0003824 | GO:0005975
9	95359	15377 | 15558	L-arabinose metabolism | alpha-N-arabinofuranosidase activity	biological process | molecular function	GO:0046373 | GO:0046556
10	63845	1513 | 3588 | 4913 | 8235 | 1515	serine carboxypeptidase activity | proteolysis and peptidolysis | zinc ion binding | oxidoreductase activity | carboxypeptidase D activity	molecular function | biological process | molecular function | molecular function | molecular function	GO:0004185 | GO:0006508 | GO:0008270 | GO:0016491 | GO:0004187
11	89921	1837 | 3077 | 8023	beta-N-acetylhexosaminidase activity | carbohydrate metabolism | beta-N-acetylglucosaminidase activity	molecular function | biological process | molecular function	GO:0004563 | GO:0005975 | GO:0016231
12	72498
13	66929	1170 | 3588 | 4882 | 4879 | 4880	catalytic activity | proteolysis and peptidolysis | serine-type peptidase activity | peptidase activity | cysteine-type peptidase activity	molecular function | biological process | molecular function | molecular function | molecular function	GO:0003824 | GO:0006508 | GO:0008236 | GO:0008233 | GO:0008234
14	101753	1522 | 3588 | 1518	pepsin A activity | proteolysis and peptidolysis | aspartic-type endopeptidase activity	molecular function | biological process | molecular function	GO:0004194 | GO:0006508 | GO:0004190
15	89124	14745	nutrient reservoir activity	molecular function	GO:0045735
16	28207	1829 | 3077 | 13527	hydrolase activity, hydrolyzing O-glycosyl compounds | carbohydrate metabolism | licheninase activity	molecular function | biological process | molecular function	GO:0004553 | GO:0005975 | GO:0042972
17	86938	1591 | 3588 | 13357 | 13641 | 1573 | 4786 | 4889 | 5594 | 8536	subtilase activity | proteolysis and peptidolysis | protein self binding | negative regulation of enzyme activity | serine-type endopeptidase activity | pancreatic elastase activity | plasminogen activator activity | serine-type signal peptidase activity | proprotein convertase activity	molecular function | biological process | molecular function | biological process | molecular function | molecular function | molecular function | molecular function | molecular function	GO:0004289 | GO:0006508 | GO:0042802 | GO:0043086 | GO:0004252 | GO:0008132 | GO:0008243 | GO:0008991 | GO:0016808
18	70723	8516 | 1329	hydrolase activity | acid phosphatase activity	molecular function | molecular function	GO:0016787 | GO:0003993
19	92290	4201	cell adhesion	biological process	GO:0007155
20	73991	1829 | 2700 | 3077 | 11061	hydrolase activity, hydrolyzing O-glycosyl compounds | extracellular region | carbohydrate metabolism | cellulose binding	molecular function | cellular component | biological process | molecular function	GO:0004553 | GO:0005576 | GO:0005975 | GO:0030248
21	86582	1829 | 3077	hydrolase activity, hydrolyzing O-glycosyl compounds | carbohydrate metabolism	molecular function | biological process	GO:0004553 | GO:0005975
22	97055	1366 | 3114	aldose 1-epimerase activity | galactose metabolism	molecular function | biological process	GO:0004034 | GO:0006012
23	55960
24	69103	1522 | 3588 | 1518	pepsin A activity | proteolysis and peptidolysis | aspartic-type endopeptidase activity	molecular function | biological process | molecular function	GO:0004194 | GO:0006508 | GO:0004190
25	70989	1830 | 3093	alpha,alpha-trehalase activity | trehalose metabolism	molecular function | biological process	GO:0004555 | GO:0005991
26	97581	1829 | 2700 | 3077 | 11061	hydrolase activity, hydrolyzing O-glycosyl compounds | extracellular region | carbohydrate metabolism | cellulose binding	molecular function | cellular component | biological process | molecular function	GO:0004553 | GO:0005576 | GO:0005975 | GO:0030248
27	98508	1829 | 3077	hydrolase activity, hydrolyzing O-glycosyl compounds | carbohydrate metabolism	molecular function | biological process	GO:0004553 | GO:0005975
28	123372
29	104624	1372	amidase activity	molecular function	GO:0004040
30	30050	1170 | 1422 | 2024 | 8518	catalytic activity | carboxylesterase activity | serine esterase activity | carboxylic ester hydrolase activity	molecular function | molecular function | molecular function | molecular function	GO:0003824 | GO:0004091 | GO:0004759 | GO:0016789
31	64790	1513 | 3588 | 1515	serine carboxypeptidase activity | proteolysis and peptidolysis | carboxypeptidase D activity	molecular function | biological process | molecular function	GO:0004185 | GO:0006508 | GO:0004187
32	95979	3218 | 8235 | 6871	electron transport | oxidoreductase activity | disulfide oxidoreductase activity	biological process | molecular function | molecular function	GO:0006118 | GO:0016491 | GO:0015036
33	52718	2639 | 5106	copper ion binding | laccase activity	molecular function | molecular function	GO:0005507 | GO:0008471
34	45063
35	53608
36	59218	3077 | 2063 | 2855 | 3198	carbohydrate metabolism | transaldolase activity | cytoplasm | pentose-phosphate shunt	biological process | molecular function | cellular component | biological process	GO:0005975 | GO:0004801 | GO:0005737 | GO:0006098
37	66755	4804 | 8235	metabolism | oxidoreductase activity	biological process | molecular function	GO:0008152 | GO:0016491
38	69590
39	24316
40	92861	1425 | 3218 | 4033 | 2638 | 10820	catalase activity | electron transport | response to oxidative stress | iron ion binding | heme binding	molecular function | biological process | biological process | molecular function | molecular function	GO:0004096 | GO:0006118 | GO:0006979 | GO:0005506 | GO:0020037
41	102898
42	45430
43	61473	1591 | 3588 | 13357 | 13641 | 1578	subtilase activity | proteolysis and peptidolysis | protein self binding | negative regulation of enzyme activity | cerevisin activity	molecular function | biological process | molecular function | biological process | molecular function	GO:0004289 | GO:0006508 | GO:0042802 | GO:0043086 | GO:0004262
44	5675	1635	glucan 1,3-beta-glucosidase activity	molecular function	GO:0004338
45	94437
46	40795	1596 | 3588 | 1579 | 4882	trypsin activity | proteolysis and peptidolysis | chymotrypsin activity | serine-type peptidase activity	molecular function | biological process | molecular function | molecular function	GO:0004295 | GO:0006508 | GO:0004263 | GO:0008236
47	59203	2047 | 3870 | 15867 | 2046 | 5021 | 5022 | 8673	copper, zinc superoxide dismutase activity | superoxide metabolism | metal ion binding | superoxide dismutase activity | iron superoxide dismutase activity | manganese superoxide dismutase activity | nickel superoxide dismutase activity	molecular function | biological process | molecular function | molecular function | molecular function | molecular function | molecular function	GO:0004785 | GO:0006801 | GO:0046872 | GO:0004784 | GO:0008382 | GO:0008383 | GO:0016954
48	87185	1096 | 1807	RNA binding | endoribonuclease activity	molecular function | molecular function	GO:0003723 | GO:0004521
49	75440	1591 | 3588 | 13357 | 13641 | 1573 | 4786 | 4889 | 5594 | 8536	subtilase activity | proteolysis and peptidolysis | protein self binding | negative regulation of enzyme activity | serine-type endopeptidase activity | pancreatic elastase activity | plasminogen activator activity | serine-type signal peptidase activity | proprotein convertase activity	molecular function | biological process | molecular function | biological process | molecular function | molecular function | molecular function | molecular function | molecular function	GO:0004289 | GO:0006508 | GO:0042802 | GO:0043086 | GO:0004252 | GO:0008132 | GO:0008243 | GO:0008991 | GO:0016808
50	81573	1143 | 5852 | 8708	lysozyme activity | peptidoglycan catabolism | cell wall catabolism	molecular function | biological process | biological process	GO:0003796 | GO:0009253 | GO:0016998
51	105868	1829 | 2700 | 3077 | 11061	hydrolase activity, hydrolyzing O-glycosyl compounds | extracellular region | carbohydrate metabolism | cellulose binding	molecular function | cellular component | biological process | molecular function	GO:0004553 | GO:0005576 | GO:0005975 | GO:0030248
52	94623	1829 | 2700 | 3077 | 11061 | 5419	hydrolase activity, hydrolyzing O-glycosyl compounds | extracellular region | carbohydrate metabolism | cellulose binding | cellulase activity	molecular function | cellular component | biological process | molecular function | molecular function	GO:0004553 | GO:0005576 | GO:0005975 | GO:0030248 | GO:0008810
53	42608	1829 | 3077	hydrolase activity, hydrolyzing O-glycosyl compounds | carbohydrate metabolism	molecular function | biological process	GO:0004553 | GO:0005975
54	101134
55	87892	1549 | 2700 | 3588 | 4883 | 4913	metalloendopeptidase activity | extracellular region | proteolysis and peptidolysis | metallopeptidase activity | zinc ion binding	molecular function | cellular component | biological process | molecular function | molecular function	GO:0004222 | GO:0005576 | GO:0006508 | GO:0008237 | GO:0008270
56	85035	1829 | 3077 | 5060	hydrolase activity, hydrolyzing O-glycosyl compounds | carbohydrate metabolism | beta-glucosidase activity	molecular function | biological process | molecular function	GO:0004553 | GO:0005975 | GO:0008422
57	91612	1829 | 3077	hydrolase activity, hydrolyzing O-glycosyl compounds | carbohydrate metabolism	molecular function | biological process	GO:0004553 | GO:0005975
58	77768	1829 | 3077 | 5060	hydrolase activity, hydrolyzing O-glycosyl compounds | carbohydrate metabolism | beta-glucosidase activity	molecular function | biological process | molecular function	GO:0004553 | GO:0005975 | GO:0008422
59	122357
60	43451	1170 | 1513 | 3588 | 1514 | 1576	catalytic activity | serine carboxypeptidase activity | proteolysis and peptidolysis | carboxypeptidase C activity | vacuolar carboxypeptidase Y	molecular function | molecular function | biological process | molecular function | molecular function	GO:0003824 | GO:0004185 | GO:0006508 | GO:0004186 | GO:0004258
61	101640
62	64352	1510 | 3588 | 1509	carboxypeptidase A activity | proteolysis and peptidolysis | metallocarboxypeptidase activity	molecular function | biological process | molecular function	GO:0004182 | GO:0006508 | GO:0004181
63	97552	3588 | 4879	proteolysis and peptidolysis | peptidase activity	biological process | molecular function	GO:0006508 | GO:0008233
64	45775	1510 | 3588 | 2074 | 2653 | 3508	carboxypeptidase A activity | proteolysis and peptidolysis | tRNA ligase activity | ATP binding | tRNA aminoacylation for protein translation	molecular function | biological process | molecular function | molecular function | biological process	GO:0004182 | GO:0006508 | GO:0004812 | GO:0005524 | GO:0006418
65	45551	1096 | 1807	RNA binding | endoribonuclease activity	molecular function | molecular function	GO:0003723 | GO:0004521
66	61439	1890 | 5985 | 1892	phospholipase activity | phospholipid catabolism | lysophospholipase activity	molecular function | biological process | molecular function	GO:0004620 | GO:0009395 | GO:0004622
68	31557	1329	acid phosphatase activity	molecular function	GO:0003993
69	66557
70	98938
71	66818
72	64597	8517	hydrolase activity, acting on ester bonds	molecular function	GO:0016788
73	81019	4804 | 8516 | 2700 | 18021	metabolism | hydrolase activity | extracellular region | cutinase activity	biological process | molecular function | cellular component | molecular function	GO:0008152 | GO:0016787 | GO:0005576 | GO:0050525
74	58149	63	acyl-CoA binding	molecular function	GO:0000062
75	51674	1831 | 3077	alpha-amylase activity | carbohydrate metabolism	molecular function | biological process	GO:0004556 | GO:0005975
76	91822
77	90554	1170 | 1422 | 2024 | 8518	catalytic activity | carboxylesterase activity | serine esterase activity | carboxylic ester hydrolase activity	molecular function | molecular function | molecular function | molecular function	GO:0003824 | GO:0004091 | GO:0004759 | GO:0016789
78	73723
79	93118	15377 | 15558	L-arabinose metabolism | alpha-N-arabinofuranosidase activity	biological process | molecular function	GO:0046373 | GO:0046556
80	106471
81	63567	2644 | 1121 | 2436 | 2989	protein binding | motor activity | structural constituent of cytoskeleton | actin filament	molecular function | molecular function | molecular function | cellular component	GO:0005515 | GO:0003774 | GO:0005200 | GO:0005884
82	56813	1591 | 3588 | 9962	subtilase activity | proteolysis and peptidolysis | tripeptidyl-peptidase I activity	molecular function | biological process | molecular function	GO:0004289 | GO:0006508 | GO:0019131
83	93056	3588 | 4879 | 1505 | 8074	proteolysis and peptidolysis | peptidase activity | aminopeptidase activity | alanine aminopeptidase activity	biological process | molecular function | molecular function | molecular function	GO:0006508 | GO:0008233 | GO:0004177 | GO:0016284
84	42039	1170 | 4804	catalytic activity | metabolism	molecular function | biological process	GO:0003824 | GO:0008152
85	82473	3218 | 8235 | 8352 | 18156 | 5421	electron transport | oxidoreductase activity | oxidoreductase activity, acting on CH-OH group of donors | FAD binding | choline dehydrogenase activity	biological process | molecular function | molecular function | molecular function | molecular function	GO:0006118 | GO:0016491 | GO:0016614 | GO:0050660 | GO:0008812
86	61287
87	66036	1829 | 3077 | 13527	hydrolase activity, hydrolyzing O-glycosyl compounds | carbohydrate metabolism | licheninase activity	molecular function | biological process | molecular function	GO:0004553 | GO:0005975 | GO:0042972
88	83495	3588 | 4879 | 1505 | 8074	proteolysis and peptidolysis | peptidase activity | aminopeptidase activity | alanine aminopeptidase activity	biological process | molecular function | molecular function | molecular function	GO:0006508 | GO:0008233 | GO:0004177 | GO:0016284
89	106063
90	30822	3588 | 4879 | 13831	proteolysis and peptidolysis | peptidase activity | glutamate carboxypeptidase II activity	biological process | molecular function | molecular function	GO:0006508 | GO:0008233 | GO:0043275
91	101071
92	75162	1233 | 1234 | 1235 | 1236 | 1238 | 1239 | 1240 | 7808 | 7809 | 8193 | 8194 | 8195 | 8196 | 8197 | 10782	DNA-directed DNA polymerase activity | alpha DNA polymerase activity | beta DNA polymerase activity | delta DNA polymerase activity | epsilon DNA polymerase activity | zeta DNA polymerase activity | gamma DNA-directed DNA polymerase activity | eta DNA polymerase activity | iota DNA polymerase activity | mu DNA polymerase activity | lambda DNA polymerase activity | kappa DNA polymerase activity | …	molecular function | molecular function | molecular function | molecular function | molecular function | molecular function | molecular function | molecular function | molecular function | molecular function | molecular function | molecular function | molecular function | molecular function | molecular function	GO:0003887 | GO:0003889 | GO:0003890 | GO:0003891 | GO:0003893 | GO:0003894 | GO:0003895 | GO:0015999 | GO:0016000 | GO:0016448 | GO:0016449 | GO:0016450 | GO:0016451 | GO:0016452 | GO:0019984
93	105345
94	63211
95	51328	1829 | 3077 | 5060	hydrolase activity, hydrolyzing O-glycosyl compounds | carbohydrate metabolism | beta-glucosidase activity	molecular function | biological process | molecular function	GO:0004553 | GO:0005975 | GO:0008422
96	52498	1829 | 2700 | 3077 | 11061	hydrolase activity, hydrolyzing O-glycosyl compounds | extracellular region | carbohydrate metabolism | cellulose binding	molecular function | cellular component | biological process | molecular function	GO:0004553 | GO:0005576 | GO:0005975 | GO:0030248
97	71712	4804 | 1367	metabolism | alkaline phosphatase activity	biological process | molecular function	GO:0008152 | GO:0004035
98	77788	1829 | 3077	hydrolase activity, hydrolyzing O-glycosyl compounds | carbohydrate metabolism	molecular function | biological process	GO:0004553 | GO:0005975
99	94265
100	96628	1186	gamma-glutamyltransferase activity	molecular function	GO:0003840
101	98600	2653 | 7479 | 7802 | 7826 | 3881 | 1170 | 4804 | 7827 | 8614 | 8547 | 5182	ATP binding | ATPase activity, coupled to transmembrane movement of ions, phosphorylative mechanism | proton transport | membrane | cation transport | catalytic activity | metabolism | integral to membrane | ATPase activity | hydrolase activity, acting on acid anhydrides, catalyzing transmembrane movement of substances | hydrogen-exporting ATPase activity, phosphorylative mechanism	molecular function | molecular function | biological process | cellular component | biological process | molecular function | biological process | cellular component | molecular function | molecular function | molecular function	GO:0005524 | GO:0015662 | GO:0015992 | GO:0016020 | GO:0006812 | GO:0003824 | GO:0008152 | GO:0016021 | GO:0016887 | GO:0016820 | GO:0008553
102	81095	1522 | 3588 | 1518 | 5651 | 13056 | 13057	pepsin A activity | proteolysis and peptidolysis | aspartic-type endopeptidase activity | aspartic-type signal peptidase activity | signal peptide peptidase activity | aspartic endopeptidase activity, intramembrane cleaving	molecular function | biological process | molecular function | molecular function | molecular function | molecular function	GO:0004194 | GO:0006508 | GO:0004190 | GO:0009049 | GO:0042499 | GO:0042500
103	90966	680 | 4231 | 7827 | 14745	rhodopsin-like receptor activity | G-protein coupled receptor protein signaling pathway | integral to membrane | nutrient reservoir activity	molecular function | biological process | cellular component | molecular function	GO:0001584 | GO:0007186 | GO:0016021 | GO:0045735
104	19302	1518 | 3588	aspartic-type endopeptidase activity | proteolysis and peptidolysis	molecular function | biological process	GO:0004190 | GO:0006508
105	97545
106	74826	11963 | 2046 | 2047 | 5021 | 5022 | 8673	phosphopantetheine binding | superoxide dismutase activity | copper, zinc superoxide dismutase activity | iron superoxide dismutase activity | manganese superoxide dismutase activity | nickel superoxide dismutase activity	molecular function | molecular function | molecular function | molecular function | molecular function | molecular function	GO:0031177 | GO:0004784 | GO:0004785 | GO:0008382 | GO:0008383 | GO:0016954
107	103025	6764 | 8235	FMN binding | oxidoreductase activity	molecular function | molecular function	GO:0010181 | GO:0016491
108	96610	1170	catalytic activity	molecular function	GO:0003824
109	122999
110	45731
111	61302
112	90684	14745	nutrient reservoir activity	molecular function	GO:0045735
113	3212	4720 | 4804 | 8516 | 1842 | 5452	chitin binding | metabolism | hydrolase activity | chitinase activity | endochitinase activity	molecular function | biological process | molecular function | molecular function | molecular function	GO:0008061 | GO:0008152 | GO:0016787 | GO:0004568 | GO:0008843
114	60561	1425 | 3218 | 4033 | 2638 | 10820	catalase activity | electron transport | response to oxidative stress | iron ion binding | heme binding	molecular function | biological process | biological process | molecular function | molecular function	GO:0004096 | GO:0006118 | GO:0006979 | GO:0005506 | GO:0020037
115	98804	1829 | 2700 | 3077 | 11061	hydrolase activity, hydrolyzing O-glycosyl compounds | extracellular region | carbohydrate metabolism | cellulose binding	molecular function | cellular component | biological process | molecular function	GO:0004553 | GO:0005576 | GO:0005975 | GO:0030248
116	97410	2700 | 11366	extracellular region | pectate lyase activity	cellular component | molecular function	GO:0005576 | GO:0030570
117	93193	1170 | 3588 | 4882 | 4960 | 9225 | 1580 | 7826 | 4886 | 8534	catalytic activity | proteolysis and peptidolysis | serine-type peptidase activity | protein prenyltransferase activity | protein amino acid prenylation | dipeptidyl-peptidase IV activity | membrane | tripeptidyl-peptidase activity | dipeptidyl-peptidase and tripeptidyl-peptidase activity	molecular function | biological process | molecular function | molecular function | biological process | molecular function | cellular component | molecular function | molecular function	GO:0003824 | GO:0006508 | GO:0008236 | GO:0008318 | GO:0018346 | GO:0004274 | GO:0016020 | GO:0008240 | GO:0016806
118	60585	3588 | 4879 | 1505 | 8074	proteolysis and peptidolysis | peptidase activity | aminopeptidase activity | alanine aminopeptidase activity	biological process | molecular function | molecular function | molecular function	GO:0006508 | GO:0008233 | GO:0004177 | GO:0016284
119	87546
120	83307	1170 | 3077	catalytic activity | carbohydrate metabolism	molecular function | biological process	GO:0003824 | GO:0005975
121	66588
122	95104
123	50101	2639 | 5106	copper ion binding | laccase activity	molecular function | molecular function	GO:0005507 | GO:0008471
124	101489	3218 | 8235 | 8352 | 18156 | 5421	electron transport | oxidoreductase activity | oxidoreductase activity, acting on CH-OH group of donors | FAD binding | choline dehydrogenase activity	biological process | molecular function | molecular function | molecular function | molecular function	GO:0006118 | GO:0016491 | GO:0016614 | GO:0050660 | GO:0008812
125	98794
126	59065	3547	protein modification	biological process	GO:0006464
126	68927	3547 | 1107 | 2746 | 2953 | 3503	protein modification | structural constituent of ribosome | intracellular | ribosome | protein biosynthesis	biological process | molecular function | cellular component | cellular component | biological process	GO:0006464 | GO:0003735 | GO:0005622 | GO:0005840 | GO:0006412
126	9901
127	58598	4810 | 7826	hedgehog receptor activity | membrane	molecular function | cellular component	GO:0008158 | GO:0016020
128	104927
129	49364	2068 | 3707	triacylglycerol lipase activity | lipid metabolism	molecular function | biological process	GO:0004806 | GO:0006629
130	36093	1170	catalytic activity	molecular function	GO:0003824
131	52284	1591 | 3588 | 4879 | 1578	subtilase activity | proteolysis and peptidolysis | peptidase activity | cerevisin activity	molecular function | biological process | molecular function | molecular function	GO:0004289 | GO:0006508 | GO:0008233 | GO:0004262
132	65752	1525 | 3588 | 2653	cysteine-type endopeptidase activity | proteolysis and peptidolysis | ATP binding	molecular function | biological process | molecular function	GO:0004197 | GO:0006508 | GO:0005524
133	77500	2653 | 7479 | 7802 | 7826 | 3881 | 1170 | 4804 | 7827 | 8614 | 8547 | 5182	ATP binding | ATPase activity, coupled to transmembrane movement of ions, phosphorylative mechanism | proton transport | membrane | cation transport | catalytic activity | metabolism | integral to membrane | ATPase activity | hydrolase activity, acting on acid anhydrides, catalyzing transmembrane movement of substances | hydrogen-exporting ATPase activity, phosphorylative mechanism	molecular function | molecular function | biological process | cellular component | biological process | molecular function | biological process | cellular component | molecular function | molecular function | molecular function	GO:0005524 | GO:0015662 | GO:0015992 | GO:0016020 | GO:0006812 | GO:0003824 | GO:0008152 | GO:0016021 | GO:0016887 | GO:0016820 | GO:0008553
134	122597	3077 | 8537	carbohydrate metabolism | hydrolase activity, acting on carbon-nitrogen (but not peptide) bonds	biological process | molecular function	GO:0005975 | GO:0016810
135	41379	1329	acid phosphatase activity	molecular function	GO:0003993
136	79651	1170	catalytic activity	molecular function	GO:0003824
137	66813
138	52943
139	74129
140	102066
141	99505
142	82281
143	98847
144	72854
145	106153	1829 | 3077	hydrolase activity, hydrolyzing O-glycosyl compounds | carbohydrate metabolism	molecular function | biological process	GO:0004553 | GO:0005975
145	34530	1829 | 2700 | 3077 | 11061	hydrolase activity, hydrolyzing O-glycosyl compounds | extracellular region | carbohydrate metabolism | cellulose binding	molecular function | cellular component | biological process | molecular function	GO:0004553 | GO:0005576 | GO:0005975 | GO:0030248
146	106439
147	103374	1636	glucan 1,4-alpha-glucosidase activity	molecular function	GO:0004339
148	101401	2654 | 4307 | 6867	GTP binding | small GTPase mediated signal transduction | protein transport	molecular function | biological process | biological process	GO:0005525 | GO:0007264 | GO:0015031
149	85563	1829 | 3077 | 5060	hydrolase activity, hydrolyzing O-glycosyl compounds | carbohydrate metabolism | beta-glucosidase activity	molecular function | biological process | molecular function	GO:0004553 | GO:0005975 | GO:0008422
150	84951	5376 | 8608 | 9052	UDP-N-acetylmuramoylalanyl-D-glutamyl-2,6-diaminopimelate-D-alanyl-D-alanine ligase activity | acid-amino acid ligase activity | ribosomal S6-glutamic acid ligase activity	molecular function | molecular function | molecular function	GO:0008766 | GO:0016881 | GO:0018169
151	44289	5367	S-adenosylmethionine-dependent methyltransferase activity	molecular function	GO:0008757
152	100110	1170 | 1513 | 3588 | 1514 | 1576	catalytic activity | serine carboxypeptidase activity | proteolysis and peptidolysis | carboxypeptidase C activity | vacuolar carboxypeptidase Y	molecular function | molecular function | biological process | molecular function | molecular function	GO:0003824 | GO:0004185 | GO:0006508 | GO:0004186 | GO:0004258
153	49778	1170	catalytic activity	molecular function	GO:0003824
154	80719	2639 | 11963 | 5106	copper ion binding | phosphopantetheine binding | laccase activity	molecular function | molecular function | molecular function	GO:0005507 | GO:0031177 | GO:0008471
155	34931	8502 | 3588 | 4883 | 4913 | 1718 | 6907 | 6908 | 8090	phosphotransferase activity, alcohol group as acceptor | proteolysis and peptidolysis | metallopeptidase activity | zinc ion binding | 1-phosphatidylinositol 3-kinase | phosphatidylinositol 3-kinase, class I, catalyst activity | phosphatidylinositol 3-kinase, class I, regulator activity | phosphatidylinositol 3-kinase activity	molecular function | biological process | molecular function | molecular function | molecular function | molecular function | molecular function | molecular function	GO:0016773 | GO:0006508 | GO:0008237 | GO:0008270 | GO:0004429 | GO:0015072 | GO:0015073 | GO:0016303
156	47861
157	57678
158	80249
159	91463
160	83807	143 | 2103 | 4913 | 8306	ubiquitin ligase complex | ubiquitin-protein ligase activity | zinc ion binding | protein ubiquitination	cellular component | molecular function | molecular function | biological process	GO:0000151 | GO:0004842 | GO:0008270 | GO:0016567
161	35947	1693	histone acetyltransferase activity	molecular function	GO:0004402
162	101368
163	106448
164	79968	1372 | 2653 | 4804 | 8601	amidase activity | ATP binding | metabolism | ligase activity	molecular function | molecular function | biological process | molecular function	GO:0004040 | GO:0005524 | GO:0008152 | GO:0016874
165	85037	3218	electron transport	biological process	GO:0006118
166	84858	8502 | 1939 | 1948 | 1957 | 3055 | 3059 | 5223 | 5224	phosphotransferase activity, alcohol group as acceptor | protein kinase activity | protein kinase CK2 activity | cAMP-dependent protein kinase activity | cAMP-dependent protein kinase complex | protein kinase CK2 complex | cAMP-dependent protein kinase regulator activity | protein kinase CK2 regulator activity	molecular function | molecular function | molecular function | molecular function | cellular component | cellular component | molecular function | molecular function	GO:0016773 | GO:0004672 | GO:0004682 | GO:0004691 | GO:0005952 | GO:0005956 | GO:0008603 | GO:0008605
167	102357
167	56730
168	54179
169	68447	1107 | 2746 | 2953 | 3503	structural constituent of ribosome | intracellular | ribosome | protein biosynthesis	molecular function | cellular component | cellular component | biological process	GO:0003735 | GO:0005622 | GO:0005840 | GO:0006412
170	52396
171	86428	1526 | 2746 | 3588	calpain activity | intracellular | proteolysis and peptidolysis	molecular function | cellular component | biological process	GO:0004198 | GO:0005622 | GO:0006508
172	101480	2451 | 3880 | 7826	ion channel activity | ion transport | membrane	molecular function | biological process | cellular component	GO:0005216 | GO:0006811 | GO:0016020
173	39598
174	100421	2653 | 4688 | 1055 | 1683 | 1338 | 1339 | 4751 | 4834 | 7284 | 7435 | 8614 | 8816 | 13179 | 13180 | 13181 | 13182	ATP binding | ATP-dependent helicase activity | nucleic acid binding | helicase activity | ATP-dependent DNA helicase activity | ATP-dependent RNA helicase activity | DNA-dependent ATPase activity | RNA-dependent ATPase activity | protein-transporting ATPase activity | DNA translocase activity | ATPase activity | single-stranded DNA-dependent ATP-dependent DNA helicase activity | ATPase activity,…	molecular function | molecular function | molecular function | molecular function | molecular function | molecular function | molecular function | molecular function | molecular function | molecular function | molecular function | molecular function | molecular function | molecular function | molecular function | molecular function	GO:0005524 | GO:0008026 | GO:0003676 | GO:0004386 | GO:0004003 | GO:0004004 | GO:0008094 | GO:0008186 | GO:0015462 | GO:0015616 | GO:0016887 | GO:0017116 | GO:0042623 | GO:0042624 | GO:0042625 | GO:0042626
175	78592	1056 | 2653 | 4688 | 1055 | 1683 | 505 | 2049 | 5336 | 5368 | 5406 | 5437 | 8207 | 8545 | 10006 | 10007	DNA binding | ATP binding | ATP-dependent helicase activity | nucleic acid binding | helicase activity | diacylglycerol pyrophosphate phosphatase activity | thiamin-pyrophosphatase activity | DNA helicase IV activity | UDP-2,3-diacylglucosamine hydrolase activity | bis(5'-nucleosyl)-tetraphosphatase activity | dATP pyrophosphohydrolase activity | pyrophosphatase activity | hydrolase activity, act…	molecular function | molecular function | molecular function | molecular function | molecular function | molecular function | molecular function | molecular function | molecular function | molecular function | molecular function | molecular function | molecular function | molecular function | molecular function	GO:0003677 | GO:0005524 | GO:0008026 | GO:0003676 | GO:0004386 | GO:0000810 | GO:0004787 | GO:0008722 | GO:0008758 | GO:0008796 | GO:0008828 | GO:0016462 | GO:0016818 | GO:0019176 | GO:0019177
176	78887	825	prenylcysteine oxidase activity	molecular function	GO:0001735
177	82282
178	23911	1525 | 3588	cysteine-type endopeptidase activity | proteolysis and peptidolysis	molecular function | biological process	GO:0004197 | GO:0006508
179	92903	2653 | 157 | 8812	ATP binding | nucleotide binding | nucleoside-triphosphatase activity	molecular function | molecular function | molecular function	GO:0005524 | GO:0000166 | GO:0017111
180	75054
180	93290	1388 | 8336 | 12743	arginyltransferase activity | protein arginylation | regulation of protein catabolism	molecular function | biological process | biological process	GO:0004057 | GO:0016598 | GO:0042176
181	30723	1056 | 2653 | 4688 | 1055 | 1683 | 1338 | 1339 | 4751 | 4834 | 7284 | 7435 | 8614 | 8816 | 13179 | 13180 | 13181 | 13182	DNA binding | ATP binding | ATP-dependent helicase activity | nucleic acid binding | helicase activity | ATP-dependent DNA helicase activity | ATP-dependent RNA helicase activity | DNA-dependent ATPase activity | RNA-dependent ATPase activity | protein-transporting ATPase activity | DNA translocase activity | ATPase activity | single-stranded DNA-dependent ATP-dependent DNA helicase activity | AT…	molecular function | molecular function | molecular function | molecular function | molecular function | molecular function | molecular function | molecular function | molecular function | molecular function | molecular function | molecular function | molecular function | molecular function | molecular function | molecular function | molecular function	GO:0003677 | GO:0005524 | GO:0008026 | GO:0003676 | GO:0004386 | GO:0004003 | GO:0004004 | GO:0008094 | GO:0008186 | GO:0015462 | GO:0015616 | GO:0016887 | GO:0017116 | GO:0042623 | GO:0042624 | GO:0042625 | GO:0042626
182	80347	4286 | 1170 | 4804 | 1900	intracellular signaling cascade | catalytic activity | metabolism | phospholipase D activity	biological process | molecular function | biological process | molecular function	GO:0007242 | GO:0003824 | GO:0008152 | GO:0004630
183	63972	1170 | 14745	catalytic activity | nutrient reservoir activity	molecular function | molecular function	GO:0003824 | GO:0045735
184	95941	1829 | 3077	hydrolase activity, hydrolyzing O-glycosyl compounds | carbohydrate metabolism	molecular function | biological process	GO:0004553 | GO:0005975
185	92827	2450 | 3879 | 7827	transporter activity | transport | integral to membrane	molecular function | biological process | cellular component	GO:0005215 | GO:0006810 | GO:0016021
186	31909	3218 | 8235 | 1749	electron transport | oxidoreductase activity | L-lactate dehydrogenase (cytochrome) activity	biological process | molecular function | molecular function	GO:0006118 | GO:0016491 | GO:0004460
187	30853	2653 | 7796 | 8214 | 15927 | 15955 | 1251	ATP binding | ATP synthesis coupled proton transport | proton-transporting two-sector ATPase complex | hydrogen-transporting ATP synthase activity, rotational mechanism | hydrogen-transporting ATPase activity, rotational mechanism | DNA ligase (ATP) activity	molecular function | biological process | cellular component | molecular function | molecular function | molecular function	GO:0005524 | GO:0015986 | GO:0016469 | GO:0046933 | GO:0046961 | GO:0003910
188	37893	143 | 2103 | 4913 | 8306	ubiquitin ligase complex | ubiquitin-protein ligase activity | zinc ion binding | protein ubiquitination	cellular component | molecular function | molecular function | biological process	GO:0000151 | GO:0004842 | GO:0008270 | GO:0016567
189	87950	1829 | 3077 | 5060	hydrolase activity, hydrolyzing O-glycosyl compounds | carbohydrate metabolism | beta-glucosidase activity	molecular function | biological process | molecular function	GO:0004553 | GO:0005975 | GO:0008422
190	28766
191	80786	2553 | 5991	sugar porter activity | phosphoenolpyruvate-dependent sugar phosphotransferase system	molecular function | biological process	GO:0005351 | GO:0009401
192	58915
193	30596
194	84853	137 | 3962 | 6867	exocyst | vesicle docking during exocytosis | protein transport	cellular component | biological process | biological process	GO:0000145 | GO:0006904 | GO:0015031
195	63858
196	58345	1525 | 3588 | 157 | 8812 | 1124 | 4072 | 11099 | 5193	cysteine-type endopeptidase activity | proteolysis and peptidolysis | nucleotide binding | nucleoside-triphosphatase activity | microtubule motor activity | microtubule-based movement | dynein complex | dynein ATPase activity	molecular function | biological process | molecular function | molecular function | molecular function | biological process | cellular component | molecular function	GO:0004197 | GO:0006508 | GO:0000166 | GO:0017111 | GO:0003777 | GO:0007018 | GO:0030286 | GO:0008567
197	32130	5196	myosin ATPase activity	molecular function	GO:0008570
198	98643
199	68433	1170 | 1076 | 2757 | 3449 | 4913 | 3800 | 8516 | 1055	catalytic activity | transcription factor activity | nucleus | regulation of transcription, DNA-dependent | zinc ion binding | aromatic compound metabolism | hydrolase activity | nucleic acid binding	molecular function | molecular function | cellular component | biological process | molecular function | biological process | molecular function | molecular function	GO:0003824 | GO:0003700 | GO:0005634 | GO:0006355 | GO:0008270 | GO:0006725 | GO:0016787 | GO:0003676
200	97337
201	74762	1170 | 3800 | 8516	catalytic activity | aromatic compound metabolism | hydrolase activity	molecular function | biological process | molecular function	GO:0003824 | GO:0006725 | GO:0016787
202	47830
203	41818	1939 | 2653 | 3551 | 1096 | 1107 | 2746 | 2953 | 3503 | 1979 | 1941 | 1056 | 2757 | 3449 | 1942 | 1943 | 1944 | 1945 | 1946 | 1947 | 1949 | 1952 | 1954 | 1955 | 1956 | 1958 | 1959 | 1960 | 1961 | 1962 | 1963 | 1964 | 1966 | 1967 | 1968 | 1969 | 1970 | 1971 | 1972 | 1973 | 1974 | 1975 | 1976 | 1977 | 1978 | 1980 | 1981 | 1982 | 1984 | 4978 | 4979 | 4989 | 5023 | 5080 | 5174 | 5225 | 5428 | 8094 | …	protein kinase activity | ATP binding | protein amino acid phosphorylation | RNA binding | structural constituent of ribosome | intracellular | ribosome | protein biosynthesis | protein-tyrosine kinase activity | protein serine/threonine kinase activity | DNA binding | nucleus | regulation of transcription, DNA-dependent | transmembrane receptor protein serine/threonine kinase activity | 3-phosph…	molecular function | molecular function | biological process | molecular function | molecular function | cellular component | cellular component | biological process | molecular function | molecular function | molecular function | cellular component | biological process | molecular function | molecular function | molecular function | molecular function | molecular function | molecular function | …	GO:0004672 | GO:0005524 | GO:0006468 | GO:0003723 | GO:0003735 | GO:0005622 | GO:0005840 | GO:0006412 | GO:0004713 | GO:0004674 | GO:0003677 | GO:0005634 | GO:0006355 | GO:0004675 | GO:0004676 | GO:0004677 | GO:0004679 | GO:0004680 | GO:0004681 | GO:0004683 | GO:0004686 | GO:0004688 | GO:0004689 | GO:0004690 | GO:0004692 | GO:0004693 | GO:0004694 | GO:0004695 | GO:0004696 | GO:0004697 | GO:000469…
204	87247	8517	hydrolase activity, acting on ester bonds	molecular function	GO:0016788
205	38713	2653 | 2812 | 18771 | 8614 | 2644	ATP binding | chromosome | chromosome organization and biogenesis | ATPase activity | protein binding	molecular function | cellular component | biological process | molecular function | molecular function	GO:0005524 | GO:0005694 | GO:0051276 | GO:0016887 | GO:0005515
206	75637
207	48646	3077 | 2450 | 3879 | 7827	carbohydrate metabolism | transporter activity | transport | integral to membrane	biological process | molecular function | biological process | cellular component	GO:0005975 | GO:0005215 | GO:0006810 | GO:0016021
208	72599	1170 | 6870 | 11101	catalytic activity | protein disulfide oxidoreductase activity | periplasmic space (sensu Gram-negative Bacteria)	molecular function | molecular function | cellular component	GO:0003824 | GO:0015035 | GO:0030288
209	95449	1829 | 3077 | 1056 | 1242 | 3444 | 2757 | 1243 | 1244 | 1245	hydrolase activity, hydrolyzing O-glycosyl compounds | carbohydrate metabolism | DNA binding | DNA-directed RNA polymerase activity | transcription | nucleus | DNA-directed RNA polymerase I activity | DNA-directed RNA polymerase II activity | DNA-directed RNA polymerase III activity	molecular function | biological process | molecular function | molecular function | biological process | cellular component | molecular function | molecular function | molecular function	GO:0004553 | GO:0005975 | GO:0003677 | GO:0003899 | GO:0006350 | GO:0005634 | GO:0003900 | GO:0003901 | GO:0003902
210	82261
211	49847	3218	electron transport	biological process	GO:0006118
212	46277	4804 | 8538 | 1626	metabolism | hydrolase activity, acting on carbon-nitrogen (but not peptide) bonds, in linear amides | formamidase activity	biological process | molecular function | molecular function	GO:0008152 | GO:0016811 | GO:0004328
213	101260	10941	clathrin vesicle coat	cellular component	GO:0030125
214	38285	1056 | 2653 | 480 | 1060 | 2757 | 3428 | 4688 | 1055 | 1683 | 1338 | 1339 | 4751 | 4834 | 7284 | 7435 | 8614 | 8816 | 13179 | 13180 | 13181 | 13182	DNA binding | ATP binding | chromatin | chromatin binding | nucleus | chromatin assembly or disassembly | ATP-dependent helicase activity | nucleic acid binding | helicase activity | ATP-dependent DNA helicase activity | ATP-dependent RNA helicase activity | DNA-dependent ATPase activity | RNA-dependent ATPase activity | protein-transporting ATPase activity | DNA translocase activity | ATPase act…	molecular function | molecular function | cellular component | molecular function | cellular component | biological process | molecular function | molecular function | molecular function | molecular function | molecular function | molecular function | molecular function | molecular function | molecular function | molecular function | molecular function | molecular function | molecular function | …	GO:0003677 | GO:0005524 | GO:0000785 | GO:0003682 | GO:0005634 | GO:0006333 | GO:0008026 | GO:0003676 | GO:0004386 | GO:0004003 | GO:0004004 | GO:0008094 | GO:0008186 | GO:0015462 | GO:0015616 | GO:0016887 | GO:0017116 | GO:0042623 | GO:0042624 | GO:0042625 | GO:0042626
215	64318	1107 | 3503 | 7744 | 2746 | 2953	structural constituent of ribosome | protein biosynthesis | large ribosomal subunit | intracellular | ribosome	molecular function | biological process | cellular component | cellular component | cellular component	GO:0003735 | GO:0006412 | GO:0015934 | GO:0005622 | GO:0005840
216	44741
217	75273
218	72074	1076 | 3449 | 3218 | 8235	transcription factor activity | regulation of transcription, DNA-dependent | electron transport | oxidoreductase activity	molecular function | biological process | biological process | molecular function	GO:0003700 | GO:0006355 | GO:0006118 | GO:0016491
219	35620	3218	electron transport	biological process	GO:0006118
220	35658
221	81544	1591 | 3588 | 9962	subtilase activity | proteolysis and peptidolysis | tripeptidyl-peptidase I activity	molecular function | biological process | molecular function	GO:0004289 | GO:0006508 | GO:0019131
222	54810	3077 | 8488 | 11072 | 8632	carbohydrate metabolism | transferase activity, transferring hexosyl groups | lipid glycosylation | sterol 3-beta-glucosyltransferase activity	biological process | molecular function | biological process | molecular function	GO:0005975 | GO:0016758 | GO:0030259 | GO:0016906
223	86789	2757 | 3449	nucleus | regulation of transcription, DNA-dependent	cellular component | biological process	GO:0005634 | GO:0006355
224	77058	1510 | 3588	carboxypeptidase A activity | proteolysis and peptidolysis	molecular function | biological process	GO:0004182 | GO:0006508
225	75777	1076 | 2757 | 3449 | 4913	transcription factor activity | nucleus | regulation of transcription, DNA-dependent | zinc ion binding	molecular function | cellular component | biological process | molecular function	GO:0003700 | GO:0005634 | GO:0006355 | GO:0008270
226	59700	481 | 1056 | 2757 | 3429 | 4055	nucleosome | DNA binding | nucleus | nucleosome assembly | chromosome organization and biogenesis (sensu Eukaryota)	cellular component | molecular function | cellular component | biological process | biological process	GO:0000786 | GO:0003677 | GO:0005634 | GO:0006334 | GO:0007001
227	85894	4804 | 8235 | 1188 | 2874 | 3640	metabolism | oxidoreductase activity | 1-pyrroline-5-carboxylate dehydrogenase activity | mitochondrial matrix | proline biosynthesis	biological process | molecular function | molecular function | cellular component | biological process	GO:0008152 | GO:0016491 | GO:0003842 | GO:0005759 | GO:0006561
228	68433	1170 | 1076 | 2757 | 3449 | 4913 | 3800 | 8516 | 1055	catalytic activity | transcription factor activity | nucleus | regulation of transcription, DNA-dependent | zinc ion binding | aromatic compound metabolism | hydrolase activity | nucleic acid binding	molecular function | molecular function | cellular component | biological process | molecular function | biological process | molecular function | molecular function	GO:0003824 | GO:0003700 | GO:0005634 | GO:0006355 | GO:0008270 | GO:0006725 | GO:0016787 | GO:0003676
229	25809
230	63514	2654 | 3503 | 1109 | 3505 | 1264 | 5176	GTP binding | protein biosynthesis | translation elongation factor activity | translational elongation | GTPase activity | protein-synthesizing GTPase activity	molecular function | biological process | molecular function | biological process | molecular function | molecular function	GO:0005525 | GO:0006412 | GO:0003746 | GO:0006414 | GO:0003924 | GO:0008547
231	39784
232	81588	1606	exo-alpha-sialidase activity	molecular function	GO:0004308
233	41038
234	92554
235	74696	2029	sphingomyelin phosphodiesterase activity	molecular function	GO:0004767
236	99711
237	122449	1829 | 3077 | 1635	hydrolase activity, hydrolyzing O-glycosyl compounds | carbohydrate metabolism | glucan 1,3-beta-glucosidase activity	molecular function | biological process | molecular function	GO:0004553 | GO:0005975 | GO:0004338
238	123202	2653 | 3879 | 7827 | 13182 | 8614 | 157 | 8812	ATP binding | transport | integral to membrane | ATPase activity, coupled to transmembrane movement of substances | ATPase activity | nucleotide binding | nucleoside-triphosphatase activity	molecular function | biological process | cellular component | molecular function | molecular function | molecular function | molecular function	GO:0005524 | GO:0006810 | GO:0016021 | GO:0042626 | GO:0016887 | GO:0000166 | GO:0017111
239	44201	2080 | 2653 | 3514 | 2074 | 3508 | 2081	glutamate-tRNA ligase activity | ATP binding | glutamyl-tRNA aminoacylation | tRNA ligase activity | tRNA aminoacylation for protein translation | glutamine-tRNA ligase activity	molecular function | molecular function | biological process | molecular function | biological process | molecular function	GO:0004818 | GO:0005524 | GO:0006424 | GO:0004812 | GO:0006418 | GO:0004819
240	89599	1056 | 2757 | 3444 | 4913	DNA binding | nucleus | transcription | zinc ion binding	molecular function | cellular component | biological process | molecular function	GO:0003677 | GO:0005634 | GO:0006350 | GO:0008270
241	78627
242	89813	2451 | 3880 | 7826	ion channel activity | ion transport | membrane	molecular function | biological process | cellular component	GO:0005216 | GO:0006811 | GO:0016020
243	103636
244	83479	1076 | 2757 | 3449 | 4913	transcription factor activity | nucleus | regulation of transcription, DNA-dependent | zinc ion binding	molecular function | cellular component | biological process | molecular function	GO:0003700 | GO:0005634 | GO:0006355 | GO:0008270
245	79260
246	85342	4201	cell adhesion	biological process	GO:0007155
247	53445	3218	electron transport	biological process	GO:0006118
248	72534	2046 | 3870 | 15867 | 2047 | 5021 | 5022 | 8673	superoxide dismutase activity | superoxide metabolism | metal ion binding | copper, zinc superoxide dismutase activity | iron superoxide dismutase activity | manganese superoxide dismutase activity | nickel superoxide dismutase activity	molecular function | biological process | molecular function | molecular function | molecular function | molecular function | molecular function	GO:0004784 | GO:0006801 | GO:0046872 | GO:0004785 | GO:0008382 | GO:0008383 | GO:0016954
249	65446	3218 | 8235 | 8580 | 2898 | 2626	electron transport | oxidoreductase activity | isomerase activity | endoplasmic reticulum | electron transporter activity	biological process | molecular function | molecular function | cellular component | molecular function	GO:0006118 | GO:0016491 | GO:0016853 | GO:0005783 | GO:0005489
250	58007	1549 | 3588 | 4883 | 4913	metalloendopeptidase activity | proteolysis and peptidolysis | metallopeptidase activity | zinc ion binding	molecular function | biological process | molecular function | molecular function	GO:0004222 | GO:0006508 | GO:0008237 | GO:0008270
251	93451	1107 | 2746 | 2953 | 3503	structural constituent of ribosome | intracellular | ribosome | protein biosynthesis	molecular function | cellular component | cellular component | biological process	GO:0003735 | GO:0005622 | GO:0005840 | GO:0006412
252	90422	1254 | 3378 | 1246	DNA photolyase activity | DNA repair | deoxyribodipyrimidine photo-lyase activity	molecular function | biological process | molecular function	GO:0003913 | GO:0006281 | GO:0003904
253	60055	2967 | 11620	cytoskeleton | regulation of actin filament polymerization	cellular component | biological process	GO:0005856 | GO:0030833
254	123279	1829 | 3077 | 5060	hydrolase activity, hydrolyzing O-glycosyl compounds | carbohydrate metabolism | beta-glucosidase activity	molecular function | biological process | molecular function	GO:0004553 | GO:0005975 | GO:0008422
255	59877	1662 | 3196 | 18782 | 3108 | 5549 | 2855	glyceraldehyde-3-phosphate dehydrogenase (phosphorylating) activity | glycolysis | NAD binding | glucose metabolism | glyceraldehyde-3-phosphate dehydrogenase activity | cytoplasm	molecular function | biological process | molecular function | biological process | molecular function | cellular component	GO:0004365 | GO:0006096 | GO:0051287 | GO:0006006 | GO:0008943 | GO:0005737
256	52779	3588 | 4879 | 1505 | 8074	proteolysis and peptidolysis | peptidase activity | aminopeptidase activity | alanine aminopeptidase activity	biological process | molecular function | molecular function | molecular function	GO:0006508 | GO:0008233 | GO:0004177 | GO:0016284
257	65042
258	99942	1991 | 1993	protein tyrosine phosphatase activity | prenylated protein tyrosine phosphatase activity	molecular function | molecular function	GO:0004725 | GO:0004727
259	88405
260	36693	1549 | 3588	metalloendopeptidase activity | proteolysis and peptidolysis	molecular function | biological process	GO:0004222 | GO:0006508
261	70605	2639 | 5084	copper ion binding | L-ascorbate oxidase activity	molecular function | molecular function	GO:0005507 | GO:0008447
262	51324	14745	nutrient reservoir activity	molecular function	GO:0045735
263	106525
264	102125
265	46452	1170 | 1055 | 2757 | 4913	catalytic activity | nucleic acid binding | nucleus | zinc ion binding	molecular function | molecular function | cellular component | molecular function	GO:0003824 | GO:0003676 | GO:0005634 | GO:0008270
266	98018	1510 | 3588 | 17922	carboxypeptidase A activity | proteolysis and peptidolysis | carboxypeptidase B activity	molecular function | biological process | molecular function	GO:0004182 | GO:0006508 | GO:0050425
267	96429	1329	acid phosphatase activity	molecular function	GO:0003993
268	95877	14745	nutrient reservoir activity	molecular function	GO:0045735
269	42631	1170 | 1890 | 8086 | 8518 | 9578 | 9579 | 9580 | 9581	catalytic activity | phospholipase activity | lipase activity | carboxylic ester hydrolase activity | 1-oxa-2-oxocycloheptane lactonase activity | sulfolactone hydrolase activity | 3,4-dihydrocoumarin hydrolase activity | butyrolactone hydrolase activity	molecular function | molecular function | molecular function | molecular function | molecular function | molecular function | molecular function | molecular function	GO:0003824 | GO:0004620 | GO:0016298 | GO:0016789 | GO:0018731 | GO:0018732 | GO:0018733 | GO:0018734
270	3047	3218 | 1783 | 8437 | 9436 | 9437 | 9438 | 9439 | 9440 | 9441 | 9442 | 9443 | 9444 | 9445 | 9446 | 9447 | 9448 | 9449 | 9450 | 9451 | 9452	electron transport | monooxygenase activity | oxidoreductase activity, acting on paired donors, with incorporation or reduction of molecular oxygen | fluorene oxygenase activity | mono-butyltin dioxygenase activity | limonene 8-monooxygenase activity | tri-n-butyltin dioxygenase activity | di-n-butyltin dioxygenase activity | methylsilanetriol hydroxylase activity | methyl tertiary butyl ether 3-…	biological process | molecular function | molecular function | molecular function | molecular function | molecular function | molecular function | molecular function | molecular function | molecular function | molecular function | molecular function | molecular function | molecular function | molecular function | molecular function | molecular function | molecular function | molecular function | …	GO:0006118 | GO:0004497 | GO:0016705 | GO:0018585 | GO:0018586 | GO:0018587 | GO:0018588 | GO:0018589 | GO:0018590 | GO:0018591 | GO:0018592 | GO:0018593 | GO:0018594 | GO:0018595 | GO:0018596 | GO:0018597 | GO:0018598 | GO:0018599 | GO:0018600 | GO:0018601
271	59628	3077 | 1667 | 3174	carbohydrate metabolism | glycerol kinase activity | glycerol-3-phosphate metabolism	biological process | molecular function | biological process	GO:0005975 | GO:0004370 | GO:0006072
272	77168	3588 | 5088	proteolysis and peptidolysis | X-Pro aminopeptidase activity	biological process | molecular function	GO:0006508 | GO:0008451
273	105804
274	85379	1076 | 2757 | 3449 | 4913	transcription factor activity | nucleus | regulation of transcription, DNA-dependent | zinc ion binding	molecular function | cellular component | biological process | molecular function	GO:0003700 | GO:0005634 | GO:0006355 | GO:0008270
275	99507
276	59329	2654 | 3503 | 1109 | 2855 | 3505 | 1264 | 5176	GTP binding | protein biosynthesis | translation elongation factor activity | cytoplasm | translational elongation | GTPase activity | protein-synthesizing GTPase activity	molecular function | biological process | molecular function | cellular component | biological process | molecular function | molecular function	GO:0005525 | GO:0006412 | GO:0003746 | GO:0005737 | GO:0006414 | GO:0003924 | GO:0008547
277	51284	1591 | 3588 | 13357 | 13641 | 1573 | 4786 | 4889 | 5594 | 8536	subtilase activity | proteolysis and peptidolysis | protein self binding | negative regulation of enzyme activity | serine-type endopeptidase activity | pancreatic elastase activity | plasminogen activator activity | serine-type signal peptidase activity | proprotein convertase activity	molecular function | biological process | molecular function | biological process | molecular function | molecular function | molecular function | molecular function | molecular function	GO:0004289 | GO:0006508 | GO:0042802 | GO:0043086 | GO:0004252 | GO:0008132 | GO:0008243 | GO:0008991 | GO:0016808
278	122630	1170 | 4804 | 8516	catalytic activity | metabolism | hydrolase activity	molecular function | biological process | molecular function	GO:0003824 | GO:0008152 | GO:0016787
279	102394	5718 | 8471 | 1335	nucleoside metabolism | transferase activity | adenine phosphoribosyltransferase activity	biological process | molecular function | molecular function	GO:0009116 | GO:0016740 | GO:0003999
280	100823	8235 | 242 | 243 | 1737 | 1781 | 5482 | 8021 | 8354 | 9305 | 9306 | 9307 | 17232	oxidoreductase activity | C-3 sterol dehydrogenase (C-4 sterol decarboxylase) activity | 3-keto sterol reductase activity | isocitrate dehydrogenase activity | mevaldate reductase activity | gluconate dehydrogenase activity | steroid dehydrogenase activity | oxidoreductase activity, acting on the CH-OH group of donors, NAD or NADP as acceptor | epoxide dehydrogenase activity | 5-exo-hydroxycampho…	molecular function | molecular function | molecular function | molecular function | molecular function | molecular function | molecular function | molecular function | molecular function | molecular function | molecular function | molecular function	GO:0016491 | GO:0000252 | GO:0000253 | GO:0004448 | GO:0004495 | GO:0008875 | GO:0016229 | GO:0016616 | GO:0018451 | GO:0018452 | GO:0018453 | GO:0048258
282	85139
283	46646	1170	catalytic activity	molecular function	GO:0003824
284	103119	2626 | 3218 | 2053	electron transporter activity | electron transport | thioredoxin-disulfide reductase activity	molecular function | biological process | molecular function	GO:0005489 | GO:0006118 | GO:0004791
285	98192	4804 | 8235	metabolism | oxidoreductase activity	biological process | molecular function	GO:0008152 | GO:0016491
286	93370	6000 | 7827	response to xenobiotic stimulus | integral to membrane	biological process | cellular component	GO:0009410 | GO:0016021
287	91549	4720	chitin binding	molecular function	GO:0008061
288	82946
289	64426	5367 | 4820	S-adenosylmethionine-dependent methyltransferase activity | methyltransferase activity	molecular function | molecular function	GO:0008757 | GO:0008168
290	53490
291	46803	481 | 1056 | 2757 | 3429 | 4055	nucleosome | DNA binding | nucleus | nucleosome assembly | chromosome organization and biogenesis (sensu Eukaryota)	cellular component | molecular function | cellular component | biological process | biological process	GO:0000786 | GO:0003677 | GO:0005634 | GO:0006334 | GO:0007001
291	47719	481 | 1056 | 2757 | 3429 | 4055	nucleosome | DNA binding | nucleus | nucleosome assembly | chromosome organization and biogenesis (sensu Eukaryota)	cellular component | molecular function | cellular component | biological process | biological process	GO:0000786 | GO:0003677 | GO:0005634 | GO:0006334 | GO:0007001
292	41392	1170	catalytic activity	molecular function	GO:0003824
293	106136
294	102651
295	102374
296	101622	1457 | 3218 | 6069 | 6070 | 6071 | 6072	cytochrome-c oxidase activity | electron transport | aa3-type cytochrome c oxidase | ba3-type cytochrome c oxidase | caa3-type cytochrome c oxidase | cbb3-type cytochrome c oxidase	molecular function | biological process | molecular function | molecular function | molecular function | molecular function	GO:0004129 | GO:0006118 | GO:0009481 | GO:0009482 | GO:0009483 | GO:0009485
297	100964
298	99057	6570	cell surface	cellular component	GO:0009986
299	90065
300	99954	2450 | 3879 | 7826	transporter activity | transport | membrane	molecular function | biological process | cellular component	GO:0005215 | GO:0006810 | GO:0016020
301	88472
302	88729	2653 | 4688 | 1055 | 1683	ATP binding | ATP-dependent helicase activity | nucleic acid binding | helicase activity	molecular function | molecular function | molecular function | molecular function	GO:0005524 | GO:0008026 | GO:0003676 | GO:0004386
303	40882
304	83163	1251 | 2653 | 3359 | 3378 | 3407	DNA ligase (ATP) activity | ATP binding | DNA replication | DNA repair | DNA recombination	molecular function | molecular function | biological process | biological process | biological process	GO:0003910 | GO:0005524 | GO:0006260 | GO:0006281 | GO:0006310
305	95029	2653 | 8614 | 157 | 8812 | 3879 | 7827 | 13182	ATP binding | ATPase activity | nucleotide binding | nucleoside-triphosphatase activity | transport | integral to membrane | ATPase activity, coupled to transmembrane movement of substances	molecular function | molecular function | molecular function | molecular function | biological process | cellular component | molecular function	GO:0005524 | GO:0016887 | GO:0000166 | GO:0017111 | GO:0006810 | GO:0016021 | GO:0042626
306	76476	1055 | 2653 | 4688 | 2434 | 8614	nucleic acid binding | ATP binding | ATP-dependent helicase activity | structural molecule activity | ATPase activity	molecular function | molecular function | molecular function | molecular function | molecular function	GO:0003676 | GO:0005524 | GO:0008026 | GO:0005198 | GO:0016887
307	44083	8516	hydrolase activity	molecular function	GO:0016787
308	87590	1606	exo-alpha-sialidase activity	molecular function	GO:0004308
309	99752
310	46230	5367 | 1170 | 3710 | 4804 | 8471 | 4820 | 4913 | 8235 | 11963 | 17027 | 1610	S-adenosylmethionine-dependent methyltransferase activity | catalytic activity | fatty acid biosynthesis | metabolism | transferase activity | methyltransferase activity | zinc ion binding | oxidoreductase activity | phosphopantetheine binding | cofactor binding | fatty-acid synthase activity	molecular function | molecular function | biological process | biological process | molecular function | molecular function | molecular function | molecular function | molecular function | molecular function | molecular function	GO:0008757 | GO:0003824 | GO:0006633 | GO:0008152 | GO:0016740 | GO:0008168 | GO:0008270 | GO:0016491 | GO:0031177 | GO:0048037 | GO:0004312
311	50386	137 | 3947	exocyst | exocytosis	cellular component | biological process	GO:0000145 | GO:0006887
312	32128
313	73925	2626 | 3218 | 14467	electron transporter activity | electron transport | cell redox homeostasis	molecular function | biological process | biological process	GO:0005489 | GO:0006118 | GO:0045454
314	92970	1693	histone acetyltransferase activity	molecular function	GO:0004402
315	57694
316	64056	1108 | 2654 | 3504 | 3503	translation initiation factor activity | GTP binding | translational initiation | protein biosynthesis	molecular function | molecular function | biological process | biological process	GO:0003743 | GO:0005525 | GO:0006413 | GO:0006412
317	88716
318	63014	1829 | 3077 | 1831 | 1190	hydrolase activity, hydrolyzing O-glycosyl compounds | carbohydrate metabolism | alpha-amylase activity | 1,4-alpha-glucan branching enzyme activity	molecular function | biological process | molecular function | molecular function	GO:0004553 | GO:0005975 | GO:0004556 | GO:0003844
319	96752	2077 | 2653 | 3512 | 2074 | 2855 | 3508	aspartate-tRNA ligase activity | ATP binding | aspartyl-tRNA aminoacylation | tRNA ligase activity | cytoplasm | tRNA aminoacylation for protein translation	molecular function | molecular function | biological process | molecular function | cellular component | biological process	GO:0004815 | GO:0005524 | GO:0006422 | GO:0004812 | GO:0005737 | GO:0006418
320	43049	1170 | 4804 | 17027	catalytic activity | metabolism | cofactor binding	molecular function | biological process | molecular function	GO:0003824 | GO:0008152 | GO:0048037
321	96414	4738 | 2074 | 2653 | 3508 | 2087 | 3521	N-acetyltransferase activity | tRNA ligase activity | ATP binding | tRNA aminoacylation for protein translation | methionine-tRNA ligase activity | methionyl-tRNA aminoacylation	molecular function | molecular function | molecular function | biological process | molecular function | biological process	GO:0008080 | GO:0004812 | GO:0005524 | GO:0006418 | GO:0004825 | GO:0006431
322	77405
323	53688	1839 | 3077 | 5936	beta-galactosidase activity | carbohydrate metabolism | beta-galactosidase complex	molecular function | biological process | cellular component	GO:0004565 | GO:0005975 | GO:0009341
324	34430	7827 | 13320	integral to membrane | GPI-anchor transamidase complex	cellular component | cellular component	GO:0016021 | GO:0042765
325	24864	1939 | 2653 | 3551 | 1941	protein kinase activity | ATP binding | protein amino acid phosphorylation | protein serine/threonine kinase activity	molecular function | molecular function | biological process | molecular function	GO:0004672 | GO:0005524 | GO:0006468 | GO:0004674
326	123164
327	102366	2654 | 4307 | 6867 | 3946	GTP binding | small GTPase mediated signal transduction | protein transport | intracellular protein transport	molecular function | biological process | biological process | biological process	GO:0005525 | GO:0007264 | GO:0015031 | GO:0006886
328	44809	3077 | 8488 | 11072	carbohydrate metabolism | transferase activity, transferring hexosyl groups | lipid glycosylation	biological process | molecular function | biological process	GO:0005975 | GO:0016758 | GO:0030259
329	60582	1107 | 2746 | 2953 | 3503 | 7744	structural constituent of ribosome | intracellular | ribosome | protein biosynthesis | large ribosomal subunit	molecular function | cellular component | cellular component | biological process | cellular component	GO:0003735 | GO:0005622 | GO:0005840 | GO:0006412 | GO:0015934
330	68215	1107 | 2746 | 2953 | 3503 | 7745	structural constituent of ribosome | intracellular | ribosome | protein biosynthesis | small ribosomal subunit	molecular function | cellular component | cellular component | biological process | cellular component	GO:0003735 | GO:0005622 | GO:0005840 | GO:0006412 | GO:0015935
331	94350	2653 | 3881 | 7479 | 7826 | 1170 | 4804 | 7827 | 8614 | 8547 | 2583	ATP binding | cation transport | ATPase activity, coupled to transmembrane movement of ions, phosphorylative mechanism | membrane | catalytic activity | metabolism | integral to membrane | ATPase activity | hydrolase activity, acting on acid anhydrides, catalyzing transmembrane movement of substances | calcium-transporting ATPase activity	molecular function | biological process | molecular function | cellular component | molecular function | biological process | cellular component | molecular function | molecular function | molecular function	GO:0005524 | GO:0006812 | GO:0015662 | GO:0016020 | GO:0003824 | GO:0008152 | GO:0016021 | GO:0016887 | GO:0016820 | GO:0005388
332	37567
333	75701	1076 | 2757 | 3449 | 4913 | 1056 | 3444	transcription factor activity | nucleus | regulation of transcription, DNA-dependent | zinc ion binding | DNA binding | transcription	molecular function | cellular component | biological process | molecular function | molecular function | biological process	GO:0003700 | GO:0005634 | GO:0006355 | GO:0008270 | GO:0003677 | GO:0006350
334	61141
335	102170
336	89214	1076 | 2757 | 3449 | 4913 | 1056 | 3444	transcription factor activity | nucleus | regulation of transcription, DNA-dependent | zinc ion binding | DNA binding | transcription	molecular function | cellular component | biological process | molecular function | molecular function | biological process	GO:0003700 | GO:0005634 | GO:0006355 | GO:0008270 | GO:0003677 | GO:0006350
337	48646	3077 | 2450 | 3879 | 7827	carbohydrate metabolism | transporter activity | transport | integral to membrane	biological process | molecular function | biological process | cellular component	GO:0005975 | GO:0005215 | GO:0006810 | GO:0016021
338	106409	1170	catalytic activity	molecular function	GO:0003824
339	75789	1076 | 2757 | 3449 | 4913 | 1056 | 3444	transcription factor activity | nucleus | regulation of transcription, DNA-dependent | zinc ion binding | DNA binding | transcription	molecular function | cellular component | biological process | molecular function | molecular function | biological process	GO:0003700 | GO:0005634 | GO:0006355 | GO:0008270 | GO:0003677 | GO:0006350
340	78838	1939 | 2653 | 3551 | 148 | 151 | 1056 | 3449 | 1941 | 147 | 4211 | 7826 | 8097 | 8501 | 8089 | 1940 | 8504 | 8993	protein kinase activity | ATP binding | protein amino acid phosphorylation | two-component response regulator activity | two-component signal transduction system (phosphorelay) | DNA binding | regulation of transcription, DNA-dependent | protein serine/threonine kinase activity | two-component sensor molecule activity | signal transduction | membrane | phosphorylation | transferase activity, tran…	molecular function | molecular function | biological process | molecular function | biological process | molecular function | biological process | molecular function | molecular function | biological process | cellular component | biological process | molecular function | molecular function | molecular function | molecular function | molecular function	GO:0004672 | GO:0005524 | GO:0006468 | GO:0000156 | GO:0000160 | GO:0003677 | GO:0006355 | GO:0004674 | GO:0000155 | GO:0007165 | GO:0016020 | GO:0016310 | GO:0016772 | GO:0016301 | GO:0004673 | GO:0016775 | GO:0018110
341	100177
342	91987
343	100890
344	94298
345	48101	9518	cyclohexanone monooxygenase activity	molecular function	GO:0018667
346	37937
347	45738
348	30581	1170 | 1278 | 3277	catalytic activity | IMP dehydrogenase activity | GMP biosynthesis	molecular function | molecular function | biological process	GO:0003824 | GO:0003938 | GO:0006177
349	96028	3218 | 8235 | 5117	electron transport | oxidoreductase activity | sulfite oxidase activity	biological process | molecular function | molecular function	GO:0006118 | GO:0016491 | GO:0008482
350	75256
351	88187	4804 | 8235 | 134	metabolism | oxidoreductase activity | acylglycerone-phosphate reductase activity	biological process | molecular function | molecular function	GO:0008152 | GO:0016491 | GO:0000140
352	54849	4804 | 8516	metabolism | hydrolase activity	biological process | molecular function	GO:0008152 | GO:0016787
353	82669	4738	N-acetyltransferase activity	molecular function	GO:0008080
354	50158
355	65858	7339 | 7715 | 7827 | 2653 | 8614 | 3378 | 11657 | 3879 | 2450 | 8544	tetracycline:hydrogen antiporter activity | tetracycline transport | integral to membrane | ATP binding | ATPase activity | DNA repair | Mre11 complex | transport | transporter activity | hydrolase activity, acting on acid anhydrides	molecular function | biological process | cellular component | molecular function | molecular function | biological process | cellular component | biological process | molecular function | molecular function	GO:0015520 | GO:0015904 | GO:0016021 | GO:0005524 | GO:0016887 | GO:0006281 | GO:0030870 | GO:0006810 | GO:0005215 | GO:0016817
356	79769	1076 | 2757 | 3449 | 4913	transcription factor activity | nucleus | regulation of transcription, DNA-dependent | zinc ion binding	molecular function | cellular component | biological process | molecular function	GO:0003700 | GO:0005634 | GO:0006355 | GO:0008270
357	75009
358	70285	2680	molecular function unknown	molecular function	GO:0005554
359	35712	2653 | 8614 | 166 | 1820 | 8623	ATP binding | ATPase activity | 3'-5'-exoribonuclease activity | 5'-3' exoribonuclease activity | exoribonuclease activity, producing 5'-phosphomonoesters	molecular function | molecular function | molecular function | molecular function | molecular function	GO:0005524 | GO:0016887 | GO:0000175 | GO:0004534 | GO:0016896
360	89153	1076 | 2757 | 3449 | 4913 | 1055	transcription factor activity | nucleus | regulation of transcription, DNA-dependent | zinc ion binding | nucleic acid binding	molecular function | cellular component | biological process | molecular function | molecular function	GO:0003700 | GO:0005634 | GO:0006355 | GO:0008270 | GO:0003676
361	98068
362	88782	1076 | 2757 | 3449 | 4913 | 1056 | 3444	transcription factor activity | nucleus | regulation of transcription, DNA-dependent | zinc ion binding | DNA binding | transcription	molecular function | cellular component | biological process | molecular function | molecular function | biological process	GO:0003700 | GO:0005634 | GO:0006355 | GO:0008270 | GO:0003677 | GO:0006350
363	65962	2653 | 3881 | 7479 | 7826 | 1170 | 4804 | 7827 | 8547 | 2583	ATP binding | cation transport | ATPase activity, coupled to transmembrane movement of ions, phosphorylative mechanism | membrane | catalytic activity | metabolism | integral to membrane | hydrolase activity, acting on acid anhydrides, catalyzing transmembrane movement of substances | calcium-transporting ATPase activity	molecular function | biological process | molecular function | cellular component | molecular function | biological process | cellular component | molecular function | molecular function	GO:0005524 | GO:0006812 | GO:0015662 | GO:0016020 | GO:0003824 | GO:0008152 | GO:0016021 | GO:0016820 | GO:0005388
364	35531	680 | 4231 | 7827	rhodopsin-like receptor activity | G-protein coupled receptor protein signaling pathway | integral to membrane	molecular function | biological process | cellular component	GO:0001584 | GO:0007186 | GO:0016021
365	43932	5108	ornithine cyclodeaminase activity	molecular function	GO:0008473
366	88607	1056 | 1055 | 2757	DNA binding | nucleic acid binding | nucleus	molecular function | molecular function | cellular component	GO:0003677 | GO:0003676 | GO:0005634
367	90729
368	88163	1076 | 2757 | 3449 | 4913	transcription factor activity | nucleus | regulation of transcription, DNA-dependent | zinc ion binding	molecular function | cellular component | biological process | molecular function	GO:0003700 | GO:0005634 | GO:0006355 | GO:0008270
369	65828	3218 | 1549 | 3588 | 1561 | 8789	electron transport | metalloendopeptidase activity | proteolysis and peptidolysis | mitochondrial processing peptidase activity | mitochondrial processing peptidase complex	biological process | molecular function | biological process | molecular function | cellular component	GO:0006118 | GO:0004222 | GO:0006508 | GO:0004240 | GO:0017087
370	98710	2653 | 3881 | 7479 | 7826 | 4804 | 8471 | 1170 | 2583 | 2641 | 3885 | 6920 | 8547	ATP binding | cation transport | ATPase activity, coupled to transmembrane movement of ions, phosphorylative mechanism | membrane | metabolism | transferase activity | catalytic activity | calcium-transporting ATPase activity | calcium ion binding | calcium ion transport | calcium ion transporter activity | hydrolase activity, acting on acid anhydrides, catalyzing transmembrane movement of substa…	molecular function | biological process | molecular function | cellular component | biological process | molecular function | molecular function | molecular function | molecular function | biological process | molecular function | molecular function	GO:0005524 | GO:0006812 | GO:0015662 | GO:0016020 | GO:0008152 | GO:0016740 | GO:0003824 | GO:0005388 | GO:0005509 | GO:0006816 | GO:0015085 | GO:0016820
371	31433
372	74731	1055 | 2653 | 4688 | 1683 | 1338 | 1339 | 4751 | 4834 | 7284 | 7435 | 8614 | 8816 | 13179 | 13180 | 13181 | 13182	nucleic acid binding | ATP binding | ATP-dependent helicase activity | helicase activity | ATP-dependent DNA helicase activity | ATP-dependent RNA helicase activity | DNA-dependent ATPase activity | RNA-dependent ATPase activity | protein-transporting ATPase activity | DNA translocase activity | ATPase activity | single-stranded DNA-dependent ATP-dependent DNA helicase activity | ATPase activity,…	molecular function | molecular function | molecular function | molecular function | molecular function | molecular function | molecular function | molecular function | molecular function | molecular function | molecular function | molecular function | molecular function | molecular function | molecular function | molecular function	GO:0003676 | GO:0005524 | GO:0008026 | GO:0004386 | GO:0004003 | GO:0004004 | GO:0008094 | GO:0008186 | GO:0015462 | GO:0015616 | GO:0016887 | GO:0017116 | GO:0042623 | GO:0042624 | GO:0042625 | GO:0042626
373	97068
374	31575
375	99940
376	79956	1939 | 2653 | 3551 | 1941	protein kinase activity | ATP binding | protein amino acid phosphorylation | protein serine/threonine kinase activity	molecular function | molecular function | biological process | molecular function	GO:0004672 | GO:0005524 | GO:0006468 | GO:0004674
377	92298
378	78461
379	54423	4804 | 8235 | 1614	metabolism | oxidoreductase activity | 3-oxoacyl-[acyl-carrier protein] reductase activity	biological process | molecular function | molecular function	GO:0008152 | GO:0016491 | GO:0004316
380	84965	1522 | 3588 | 1518 | 5651 | 13056 | 13057	pepsin A activity | proteolysis and peptidolysis | aspartic-type endopeptidase activity | aspartic-type signal peptidase activity | signal peptide peptidase activity | aspartic endopeptidase activity, intramembrane cleaving	molecular function | biological process | molecular function | molecular function | molecular function | molecular function	GO:0004194 | GO:0006508 | GO:0004190 | GO:0009049 | GO:0042499 | GO:0042500
381	54009	1170 | 3800	catalytic activity | aromatic compound metabolism	molecular function | biological process	GO:0003824 | GO:0006725
382	51349
383	67033
384	71093	4103 | 2553 | 5991	cell cycle | sugar porter activity | phosphoenolpyruvate-dependent sugar phosphotransferase system	biological process | molecular function | biological process	GO:0007049 | GO:0005351 | GO:0009401
385	58500	1324	acetyl-CoA C-acyltransferase activity	molecular function	GO:0003988
386	12083	1076 | 2757 | 3449 | 4913 | 1056 | 3444	transcription factor activity | nucleus | regulation of transcription, DNA-dependent | zinc ion binding | DNA binding | transcription	molecular function | cellular component | biological process | molecular function | molecular function | biological process	GO:0003700 | GO:0005634 | GO:0006355 | GO:0008270 | GO:0003677 | GO:0006350
387	122274
388	41535
389	37058	5367 | 1170 | 3710 | 4804 | 8471 | 4820 | 4913 | 8235	S-adenosylmethionine-dependent methyltransferase activity | catalytic activity | fatty acid biosynthesis | metabolism | transferase activity | methyltransferase activity | zinc ion binding | oxidoreductase activity	molecular function | molecular function | biological process | biological process | molecular function | molecular function | molecular function | molecular function	GO:0008757 | GO:0003824 | GO:0006633 | GO:0008152 | GO:0016740 | GO:0008168 | GO:0008270 | GO:0016491
390	87137	1939 | 2653 | 3551 | 1979 | 1941	protein kinase activity | ATP binding | protein amino acid phosphorylation | protein-tyrosine kinase activity | protein serine/threonine kinase activity	molecular function | molecular function | biological process | molecular function | molecular function	GO:0004672 | GO:0005524 | GO:0006468 | GO:0004713 | GO:0004674
391	82144	1076 | 2757 | 3449 | 4913	transcription factor activity | nucleus | regulation of transcription, DNA-dependent | zinc ion binding	molecular function | cellular component | biological process | molecular function	GO:0003700 | GO:0005634 | GO:0006355 | GO:0008270
392	29731	1056 | 2757 | 3444 | 4913	DNA binding | nucleus | transcription | zinc ion binding	molecular function | cellular component | biological process | molecular function	GO:0003677 | GO:0005634 | GO:0006350 | GO:0008270
393	102941
394	87715	1056 | 2757	DNA binding | nucleus	molecular function | cellular component	GO:0003677 | GO:0005634
395	101778	1170 | 3710 | 4804 | 8471 | 40 | 11963 | 17027	catalytic activity | fatty acid biosynthesis | metabolism | transferase activity | acyl carrier activity | phosphopantetheine binding | cofactor binding	molecular function | biological process | biological process | molecular function | molecular function | molecular function | molecular function	GO:0003824 | GO:0006633 | GO:0008152 | GO:0016740 | GO:0000036 | GO:0031177 | GO:0048037
396	58928	1591 | 3588 | 13357 | 13641 | 1573 | 4786 | 4889 | 5594 | 8536	subtilase activity | proteolysis and peptidolysis | protein self binding | negative regulation of enzyme activity | serine-type endopeptidase activity | pancreatic elastase activity | plasminogen activator activity | serine-type signal peptidase activity | proprotein convertase activity	molecular function | biological process | molecular function | biological process | molecular function | molecular function | molecular function | molecular function | molecular function	GO:0004289 | GO:0006508 | GO:0042802 | GO:0043086 | GO:0004252 | GO:0008132 | GO:0008243 | GO:0008991 | GO:0016808
397	80870
398	17538
398	55706
399	34566
400	102062	157 | 8812	nucleotide binding | nucleoside-triphosphatase activity	molecular function | molecular function	GO:0000166 | GO:0017111
401	89203
402	88680
403	80729
404	71963	5332	D-amino-acid dehydrogenase activity	molecular function	GO:0008718
405	34599	4804 | 8235 | 1203	metabolism | oxidoreductase activity | 3-hydroxyacyl-CoA dehydrogenase activity	biological process | molecular function | molecular function	GO:0008152 | GO:0016491 | GO:0003857
