# Supplementary material for: Proteomic Analysis of Fusarium solani Isolated from the Asian Longhorned Beetle, Anoplophora glabripennis
Source: PLoS One. 2012 Apr 9;7(4):e32990. doi: 10.1371/journal.pone.0032990 (PMC3322136; doi:10.1371/journal.pone.0032990)
Supplement: Table S8 — Hypothetical proteins detected from MudPIT data. (XLS) [file pone.0032990.s008.xls]

## Sheet: Table S8
Table S8: Hypothetical proteins detected from MudPIT data
MudPIT Protein ID	Necha Protein ID	Secreted
42	45430	Y
119	87546	Y
121	66588	N
125	98794	Y
139	74129	Y
142	82281	Y
158	80249	N
180	75054	N
190	28766	Y
206	75637	N
210	82261	N
216	44741	N
231	39784	Y
236	99711	N
257	65042	N
259	88405	N
263	106525	Y
273	105804	Y
275	99507	Y
288	82946	Y
293	106136	Y
297	100964	Y
301	88472	N
303	40882	N
315	57694	N
334	61141	N
335	102170	N
341	100177	N
346	37937	N
357	75009	N
358	70285	N
373	97068	N
378	78461	N
383	67033	N
401	89203	N
403	80729	N
